# Supplementary material for: Unique genes in plants: specificities and conserved features throughout evolution
Source: BMC Evol Biol. 2008 Oct 10;8:280. doi: 10.1186/1471-2148-8-280 (PMC2576244; doi:10.1186/1471-2148-8-280)
Supplement: Additional file 1 — Additional Table1. Information about the 937 U{1:1} genes and proteins. Each line corresponds to a couple of orthologous genes. 1. Id. of the A. thaliana gene. 2. Id. of the O. sativa gene. 3. Size of the protein encoded by the A. thaliana gene (in aa). Shaded in: Grey, genes with CDS fully covered by ESTs/cDNA. 4. Size of the protein encoded by the O. sativa gene (in aa). Shaded in: Grey, genes with CDS fully covered by ESTs/cDNA. 5. Number of exons of A. thaliana gene. Shaded in: Grey, genes with CDS fully covered by ESTs/cDNA. 6. Number of exons of O. sativa gene. Shaded in: Grey, genes with CDS fully covered by ESTs/cDNA. 7. Percentage of similarity between A. thaliana and O. sativa proteins after a ClustalW alignment. 8. Protein targeting according to predicted signal peptide in A. thaliana. Shaded in: Light Red: mitochondria; Blue: nucleus; Light Purple: endoplasmatic reticulum; Light Green: plastid. 9. Protein targeting according to predicted signal peptide in O. sativa. Shaded in: Light Red: mitochondria; Blue: nucleus; Light Purple: endoplasmatic reticulum; Light Green: plastid. 10. TATA-box within the promoter sequence of the A. thaliana gene. Shaded in: Red: no presence; Green: presence. 11. TATA-box within the promoter sequence of the O. sativa gene. Shaded in: Red: no presence; Green: presence. 12. TELO-box within the promoter sequence of the A. thaliana gene. Shaded in: Red: no presence; Green: presence. 13. TELO-box within the promoter sequence of the O. sativa gene. Shaded in: Red: no presence; Green: presence. 14. SORLIP2-box within the promoter sequence of the A. thaliana gene. Shaded in: Red: no presence; Green: presence. 15. SORLIP2-box within the promoter sequence of the O. sativa gene. Shaded in: Red: no presence; Green: presence. 16. CAAT-box within the promoter sequence of the A. thaliana gene. Shaded in: Red: no presence; Green: presence. 17. CAAT-box within the promoter sequence of the O. sativa gene. Shaded in: Red: no presence; Green: pre [file 1471-2148-8-280-S1.xls]

## Sheet: Sheet 1
1	2	3	4	5	6	7	8	9	10	11	12	13	14	15	16	17	18	19	20	21
Gene		Protein size (aa)		Exons number		Similarity (%)	Target		TFBS presence								Conservation in		Phylogenetic conservation	Function
ID.	ID.								TATA-box		TELO-box		SORLIP2-box		CAAT-box
A. thaliana	O. sativa	A. thaliana	O. sativa	A. thaliana	O. sativa		A. thaliana	O. sativa	A. thaliana	O. sativa	A. thaliana	O. sativa	A. thaliana	O. sativa	A. thaliana	O. sativa	P. patens	O. Lucimarinus
AT1G01180	OS09G34320	478	344	4	1	70.6395	No targeting	No targeting	Yes	No	No	No	No	Yes	No	No	none	none	Plants+Bacteria	putative non-LTR retroelement reverse transcriptase
AT1G01290	OS04G38700	270	224	2	2	87.5	Mitochondria	No targeting	nd	No	nd	No	nd	No	nd	No	Both	Both	Plants+Bacteria+Metazoa	molybdenum cofactor biosynthesis protein C
AT1G01760	OS04G58690	325	371	8	8	64.69	No targeting	No targeting	nd	nd	nd	nd	nd	nd	nd	nd	Both	none	Plants+Metazoa	adenosine deaminase
AT1G01770	OS07G27350	632	637	15	13	85.8713	No targeting	No targeting	No	No	No	No	No	No	No	No	Both	none	Plants+Bacteria+Metazoa	DUF1446 domain protein
AT1G02020	OS10G11340	642	587	2	3	82.9642	No targeting	No targeting	No	nd	No	nd	No	nd	No	nd	Both	none	Plants+Bacteria	nitroreductase family protein
AT1G02100	OS06G04820	332	340	12	13	87.3529	No targeting	No targeting	No	No	No	No	Yes	No	Yes	Yes	Both	Both	Plants+Metazoa	Leucine carboxyl methyltransferase 1
AT1G02140	OS12G18880	150	160	3	3	91.25	No targeting	No targeting	No	No	No	No	Yes	No	Yes	Yes	none	Both	Plants+Metazoa	mago nashi
AT1G02330	OS03G25720	279	277	6	6	84.1155	No targeting	No targeting	No	No	No	No	Yes	No	No	Yes	none	A. thaliana	Plants+Metazoa	chromosome 9 open reading frame 78
AT1G02680	OS01G23630	126	183	5	6	64.4809	No targeting	No targeting	No	nd	No	nd	Yes	nd	No	nd	none	Both	Plants+Metazoa	transcription initiation factor TFIID subunit 13, putative
AT1G02870	OS05G30420	193	195	3	3	81.5385	No targeting	Nucleus	No	No	No	Yes	No	No	Yes	Yes	Both	Both	Plants	unknown
AT1G03180	OS05G16250	265	286	7	7	73.0769	No targeting	No targeting	No	nd	No	nd	No	nd	Yes	nd	none	none	Plants	unknown
AT1G04200	OS01G56630	732	687	18	16	86.6084	No targeting	No targeting	No	No	No	No	No	No	No	No	none	Both	Plants+Metazoa	MGC80949 protein
AT1G04390	OS06G46240	849	1114	9	14	49.6409	No targeting	No targeting	No	nd	No	nd	No	nd	No	nd	Both	none	Plants	binding / protein binding
AT1G04620	OS04G25400	462	306	19	15	96.0784	No targeting	No targeting	No	No	No	No	No	Yes	No	No	Both	Both	Plants+Bacteria	coenzyme F420 hydrogenase/dehydrogenase beta subunit domain protein
AT1G04650	OS03G05040	936	938	7	7	68.1237	No targeting	No targeting	nd	nd	nd	nd	nd	nd	nd	nd	Both	none	Plants	Contains similarity to Chlamydia outer membrane protein , related
AT1G04900	OS01G68390	442	469	13	13	79.5309	Nucleus	No targeting	No	nd	Yes	nd	No	nd	No	nd	Both	none	Plants+Metazoa	COG1565 domain protein
AT1G04940	OS01G73150	367	551	6	5	53.3575	No targeting	No targeting	No	No	Yes	Yes	No	No	Yes	Yes	Both	Both	Plants+Metazoa	PREDICTED: similar to CG1463-PA
AT1G04985	OS04G57330	193	133	5	4	79.6992	No targeting	Mitochondria	No	No	No	No	Yes	No	Yes	No	Both	none	Plants	ESTs gb|T76891 and gb|T21582 come from this gene.
AT1G05055	OS04G42990	421	419	4	5	78.5203	No targeting	No targeting	nd	No	nd	No	nd	Yes	nd	No	Both	Both	Plants+Metazoa	general transcription factor IIH, polypeptide 2, 44kDa-like
AT1G05205	OS06G46700	91	88	3	3	95.4545	No targeting	No targeting	nd	No	nd	No	nd	No	nd	Yes	none	Both	Plants	unknown
AT1G05440	OS03G53580	384	321	3	3	64.486	No targeting	No targeting	nd	No	nd	No	nd	Yes	nd	No	none	none	Plants	unknown
AT1G05720	OS01G66960	163	162	4	4	90.1235	Endo. retic.	Endo. retic.	nd	No	nd	No	nd	No	nd	Yes	Both	none	Plants+Metazoa	15 kDa selenoprotein
AT1G05950	OS09G33940	590	603	10	10	62.5207	No targeting	No targeting	nd	No	nd	No	nd	No	nd	No	none	none	Plants	unknown
AT1G06010	OS04G56610	78	66	2	2	84.8485	Endo. retic.	No targeting	No	No	No	No	No	No	No	No	none	none	Plants	EST gb|AV534270 comes from this gene.
AT1G06510	OS01G50120	277	304	4	4	67.7632	Plastid	Plastid	nd	nd	nd	nd	nd	nd	nd	nd	Both	none	Plants	unknown
AT1G07020	OS01G38490	147	159	2	1	64.7799	No targeting	No targeting	nd	No	nd	No	nd	No	nd	Yes	Both	none	Plants	unknown
AT1G07210	OS10G35690	261	274	5	5	66.4234	Mitochondria	Mitochondria	No	No	Yes	No	No	No	Yes	No	none	Both	Plants	ribosomal protein S18 containing protein, expressed
AT1G07830	OS06G03790	144	145	3	3	93.1034	Mitochondria	Mitochondria	No	No	No	No	Yes	No	Yes	No	none	Both	Plants+Metazoa	50S ribosomal protein L4
AT1G07910	OS07G09400	1081	1162	26	27	81.1532	No targeting	Plastid	Yes	No	Yes	No	Yes	No	Yes	Yes	Both	none	Plants	translation elongation factor EF-1 alpha
AT1G07970	OS03G17950	693	664	7	7	81.9277	No targeting	No targeting	No	No	No	No	No	No	Yes	No	Both	none	Plants	unknown
AT1G07985	OS03G42520	144	268	1	3	40.2985	Nucleus	No targeting	No	nd	No	nd	No	nd	No	nd	none	none	Plants	unknown
AT1G08220	OS05G08410	274	268	7	7	80.9701	No targeting	Mitochondria	nd	No	nd	No	nd	Yes	nd	No	none	none	Plants+Metazoa	unknown
AT1G08380	OS04G33830	140	142	3	4	86.6197	Plastid	Plastid	No	No	No	No	No	Yes	No	Yes	Both	Both	Plants	possible psaO, PSI-O, photosystem I polypeptide
AT1G08580	OS02G39180	123	129	4	4	79.845	Nucleus	Nucleus	No	No	Yes	No	No	Yes	No	No	A. thaliana	none	Plants	unknown
AT1G09290	OS02G45090	348	366	7	7	75.6831	No targeting	No targeting	nd	No	nd	No	nd	No	nd	No	Both	none	Plants	This gene is continued on the 5' end of BAC T12M14.
AT1G09450	OS07G44360	599	645	15	14	74.7287	No targeting	No targeting	nd	nd	nd	nd	nd	nd	nd	nd	Both	Both	Plants+Metazoa	PREDICTED: similar to haploid germ cell-specific nuclear protein kinase
AT1G10520	OS06G13020	529	549	14	14	84.153	No targeting	No targeting	nd	nd	nd	nd	nd	nd	nd	nd	Both	Both	Plants+Bacteria+Metazoa	polymerase (DNA directed), lambda
AT1G10522	OS09G21460	179	172	3	3	75.5814	Plastid	Plastid	Yes	No	No	No	No	No	Yes	No	none	none	Plants	unknown
AT1G10830	OS12G21710	367	367	4	4	87.7384	Endo. retic.	Endo. retic.	nd	No	nd	No	nd	No	nd	No	none	none	Plants+Bacteria	Predicted membrane protein
AT1G11400	OS03G15560	204	221	4	4	77.3756	No targeting	No targeting	Yes	No	No	No	No	No	Yes	No	Both	none	Plants	ENSANGP00000004563 , related
AT1G12230	OS08G05830	405	399	12	13	91.9799	Plastid	Plastid	nd	No	nd	No	nd	No	nd	No	Both	Both	Plants+Bacteria+Metazoa	transaldolase B
AT1G12244	OS10G40650	254	237	5	6	74.6835	Endo. retic.	No targeting	nd	nd	nd	nd	nd	nd	nd	nd	none	Both	Plants	DNA binding / hydrolase, acting on ester bonds / nuclease/ recombinase
AT1G12470	OS08G08060	994	1000	23	23	90.3	No targeting	No targeting	nd	No	nd	No	nd	Yes	nd	Yes	Both	Both	Plants+Metazoa	vacuolar protein sorting protein DigA
AT1G12650	OS09G35670	248	196	9	6	72.9592	Nucleus	No targeting	No	nd	No	nd	No	nd	No	nd	Both	none	Plants+Metazoa	PREDICTED: similar to CG8461-PA
AT1G12790	OS05G51060	250	248	8	8	85.0806	No targeting	No targeting	No	No	No	No	No	Yes	No	No	none	none	Plants	Contains weak similarity to DNA Ligase from Bacillus stearothermophilus gi|7673996 and contains a helix-hairpin-helix PF
AT1G12840	OS05G51530	375	393	11	12	89.5674	No targeting	No targeting	Yes	No	No	No	No	No	No	No	none	Both	Plants+Metazoa	ATPase, H+ transporting, lysosomal 42kDa, V1 subunit C1
AT1G13330	OS03G50220	226	352	6	6	58.8068	No targeting	No targeting	Yes	nd	No	nd	No	nd	Yes	nd	Both	Both	Plants+Metazoa	proteasome (prosome, macropain) 26S subunit, ATPase 3, interacting protein
AT1G13990	OS03G07190	277	265	5	5	84.5283	Plastid	Plastid	No	No	No	No	No	Yes	No	No	none	none	Plants	unknown
AT1G14300	OS10G26660	339	345	9	8	84.3478	No targeting	No targeting	No	No	No	No	No	Yes	Yes	No	Both	Both	Plants+Metazoa	brain protein 16
AT1G14345	OS03G07440	196	185	1	1	82.7027	Plastid	Plastid	nd	nd	nd	nd	nd	nd	nd	nd	none	Both	Plants+Bacteria	uncharacterized membrane protein
AT1G14620	OS06G19640	233	248	6	6	85.8871	Mitochondria	Mitochondria	No	No	No	No	No	No	Yes	No	Both	Both	Plants+Metazoa	50S ribosomal subunit L30
AT1G14990	OS01G42120	122	122	4	4	94.2623	No targeting	No targeting	No	No	No	No	No	Yes	Yes	No	Both	none	Plants	unknown
AT1G15220	OS02G17520	159	152	3	3	89.4737	No targeting	No targeting	Yes	nd	No	nd	No	nd	No	nd	Both	none	Plants+Bacteria	cytochrome C biogenesis protein
AT1G15410	OS01G37470	330	329	2	3	76.5957	No targeting	No targeting	Yes	No	No	No	No	No	No	No	none	none	Plants+Bacteria	aspartate racemase
AT1G15900	OS06G30230	113	183	1	3	44.2623	No targeting	No targeting	nd	nd	nd	nd	nd	nd	nd	nd	none	none	Plants	unknown
AT1G15980	OS08G17390	461	469	7	6	83.3689	No targeting	No targeting	nd	nd	nd	nd	nd	nd	nd	nd	none	none	Plants+Bacteria	Glycosyl transferase, family 9
AT1G16080	OS08G16570	313	265	5	5	85.6604	Plastid	No targeting	No	No	No	No	No	Yes	Yes	No	Both	Both	Plants	chloroplast At1g16080 protein
AT1G16290	OS02G07480	419	419	12	12	83.7709	No targeting	No targeting	nd	No	nd	No	nd	No	nd	Yes	Both	none	Plants	Contains a PF|01464 Transglycosylase SLT domain.
AT1G16650	OS12G41670	521	576	12	12	73.2639	No targeting	No targeting	No	nd	No	nd	Yes	nd	No	nd	none	none	Plants+Metazoa	chromosome 1 open reading frame 66, isoform CRA_b
AT1G16870	OS07G10300	480	357	7	5	80.112	Mitochondria	Mitochondria	No	nd	No	nd	Yes	nd	No	nd	Both	none	Plants+Metazoa	death associated protein 3
AT1G17665	OS01G10080	338	241	5	5	70.5394	Endo. retic.	Endo. retic.	nd	No	nd	No	nd	Yes	nd	No	Both	none	Plants	CA-responsive protein
AT1G18340	OS02G03340	301	289	11	11	88.2353	No targeting	No targeting	No	Yes	No	No	No	No	No	No	Both	Both	Plants+Metazoa	general transcription factor IIH, polypeptide 3
AT1G18730	OS02G51020	175	181	6	6	71.8232	No targeting	Plastid	No	No	No	No	No	Yes	Yes	No	Both	none	Plants	unknown
AT1G18850	OS01G02170	399	376	1	1	74.4681	No targeting	No targeting	No	No	Yes	No	Yes	No	No	Yes	none	A. thaliana	Plants	unknown
AT1G19240	OS01G05140	104	91	2	2	76.9231	No targeting	Plastid	nd	No	nd	Yes	nd	No	nd	Yes	none	none	Plants	unknown
AT1G19800	OS04G46700	350	344	2	1	84.0116	No targeting	No targeting	No	No	No	No	No	Yes	Yes	No	Both	Both	Plants+Bacteria	possible transporter, membrane component
AT1G20410	OS04G47380	504	380	15	13	80.2632	No targeting	No targeting	nd	No	nd	Yes	nd	Yes	nd	No	Both	Both	Plants+Metazoa	PREDICTED: similar to CG3709-PA
AT1G20430	OS06G11060	116	115	1	1	73.0435	No targeting	No targeting	nd	No	nd	No	nd	Yes	nd	Yes	none	none	Plants	unknown
AT1G20770	OS04G43040	215	227	6	6	74.0088	No targeting	No targeting	No	No	No	No	No	No	Yes	No	Both	none	Plants	unknown
AT1G20830	OS04G49540	349	319	5	4	77.4295	No targeting	Plastid	nd	No	nd	No	nd	No	nd	No	none	none	Plants	unknown
AT1G21350	OS07G15670	151	218	7	8	50	No targeting	Plastid	No	nd	No	nd	No	nd	Yes	nd	none	none	Plants+Bacteria	antioxidant, AhpC/TSA family
AT1G21370	OS04G35780	342	341	3	3	87.9765	No targeting	No targeting	No	No	No	No	No	No	No	No	none	none	Plants+Metazoa	DUF218 domain protein
AT1G21500	OS09G34140	126	120	2	2	67.5	Plastid	Plastid	Yes	nd	No	nd	No	nd	Yes	nd	none	none	Plants	unknown
AT1G21790	OS01G64930	288	314	3	3	76.1146	No targeting	No targeting	No	nd	Yes	nd	No	nd	No	nd	Both	none	Plants+Metazoa	PREDICTED: similar to RIKEN cDNA 2010305C02 gene
AT1G21840	OS02G07150	240	292	1	1	73.6301	No targeting	No targeting	No	No	No	No	No	No	No	Yes	Both	Both	Plants+Bacteria+Metazoa	urease accessory protein UreF
AT1G22750	OS06G38320	244	242	9	8	82.2314	Endo. retic.	Endo. retic.	nd	No	nd	No	nd	Yes	nd	Yes	none	none	Plants	unknown
AT1G22770	OS01G08700	1173	1160	13	14	90	No targeting	No targeting	No	No	No	No	No	Yes	No	No	none	none	Plants	gigantea-like protein
AT1G22940	OS12G09000	522	524	8	8	84.9237	No targeting	Plastid	nd	No	nd	No	nd	No	nd	No	Both	Both	Plants+Bacteria+Metazoa	phosphomethylpyrimidine kinase
AT1G26090	OS02G48130	455	429	7	7	82.9837	Plastid	Plastid	No	No	No	No	No	Yes	No	Yes	Both	none	Plants+Bacteria	Anion-transporting ATPase
AT1G26180	OS02G22060	289	220	8	3	63.1818	Mitochondria	Plastid	Yes	No	No	No	No	No	No	No	Both	Both	Plants+Bacteria	putative membrane proteinprotein
AT1G26290	OS10G23000	142	148	2	2	65.5405	Nucleus	No targeting	No	nd	No	nd	Yes	nd	No	nd	none	none	Plants	unknown
AT1G26470	OS05G43680	133	122	5	5	92.623	No targeting	No targeting	nd	No	nd	No	nd	Yes	nd	No	Both	none	Plants	unknown
AT1G26840	OS07G43540	284	295	10	10	86.1017	No targeting	No targeting	nd	nd	nd	nd	nd	nd	nd	nd	none	none	Plants+Metazoa	origin recognition complex subunit 6
AT1G27290	OS01G69870	142	165	2	2	50.9091	No targeting	No targeting	No	Yes	No	No	No	No	No	No	none	none	Plants	unknown
AT1G27300	OS02G30610	200	211	2	2	57.8199	No targeting	No targeting	No	No	No	No	No	Yes	No	Yes	none	none	Plants	unknown
AT1G27435	OS12G29340	81	68	2	2	77.9412	No targeting	Nucleus	No	No	No	No	No	No	Yes	No	none	none	Plants	unknown
AT1G27530	OS10G13800	174	185	3	2	88.1081	No targeting	No targeting	No	No	Yes	No	No	No	No	No	Both	none	Plants+Metazoa	Ufm1-conjugating enzyme 1
AT1G28100	OS10G35650	282	368	10	11	62.7717	No targeting	No targeting	No	No	No	No	No	No	No	No	none	Both	Plants	unknown
AT1G28140	OS03G63360	280	286	5	4	83.2168	Plastid	Endo. retic.	nd	nd	nd	nd	nd	nd	nd	nd	Both	Both	Plants+Bacteria	conserved hypothetical membrane protein
AT1G28150	OS04G44590	123	127	3	3	72.4409	Plastid	Plastid	No	nd	No	nd	No	nd	No	nd	Both	none	Plants	unknown
AT1G28250	OS07G20410	102	109	3	3	81.6514	Endo. retic.	No targeting	nd	nd	nd	nd	nd	nd	nd	nd	Both	none	Plants	unknown
AT1G28530	OS02G01970	614	630	8	8	68.8889	Plastid	No targeting	nd	nd	nd	nd	nd	nd	nd	nd	Both	none	Plants	unknown
AT1G28560	OS01G68440	375	561	9	10	51.6934	Nucleus	No targeting	No	nd	Yes	nd	Yes	nd	No	nd	Both	Both	Plants+Metazoa	PREDICTED: similar to small nuclear RNA activating complex, polypeptide 3, 50kDa
AT1G29040	OS01G42770	198	208	4	3	74.5192	Plastid	Plastid	No	nd	No	nd	No	nd	No	nd	none	Both	Plants+Bacteria	hypothetical conserved protein
AT1G29070	OS01G59060	157	167	2	2	69.4611	Plastid	Plastid	No	nd	No	nd	Yes	nd	Yes	nd	none	A. thaliana	Plants	putative plastid ribosomal protein L34 precursor
AT1G29320	OS07G32350	468	455	12	12	78.6813	No targeting	Nucleus	nd	No	nd	Yes	nd	Yes	nd	Yes	Both	none	Plants+Metazoa	WD repeat domain 74
AT1G29700	OS12G44370	350	337	7	1	80.1187	Plastid	Plastid	No	No	No	No	No	No	Yes	No	none	none	Plants+Bacteria	Predicted Zn-dependent hydrolases of the beta-lactamase fold
AT1G29850	OS05G46850	129	75	7	4	88	No targeting	No targeting	No	nd	No	nd	No	nd	Yes	nd	Both	none	Plants+Metazoa	programmed cell death 5
AT1G30130	OS07G05870	311	324	5	5	76.5432	Endo. retic.	Endo. retic.	No	nd	No	nd	Yes	nd	No	nd	Both	Both	Plants+Bacteria	plasmid partition ParA protein
AT1G30380	OS07G05480	130	133	3	3	86.4662	Plastid	Plastid	No	No	No	No	No	Yes	Yes	Yes	none	Both	Plants	photosystem I protein-like protein
AT1G30845	OS03G03530	124	114	4	3	90.3509	No targeting	Endo. retic.	No	nd	No	nd	Yes	nd	No	nd	Both	none	Plants	unknown
AT1G31170	OS06G07760	125	154	5	5	72.7273	No targeting	No targeting	nd	No	nd	No	nd	Yes	nd	Yes	Both	none	Plants+Bacteria	ParB-like nuclease
AT1G31175	OS07G38010	118	110	1	1	78.1818	No targeting	No targeting	nd	nd	nd	nd	nd	nd	nd	nd	none	none	Plants	unknown
AT1G31330	OS03G56670	221	236	2	1	82.6271	Plastid	Mitochondria	No	No	No	No	No	No	Yes	No	none	Both	Plants+Bacteria	Photosystem I PsaF protein (subunit III)
AT1G31410	OS04G51310	524	422	7	6	88.3886	Plastid	No targeting	nd	No	nd	No	nd	No	nd	Yes	Both	Both	Plants+Bacteria	spermidine/putrescine ABC transporter, spermidine/putrescine-binding protein
AT1G31780	OS03G12460	680	725	9	14	82.4828	No targeting	No targeting	No	No	No	No	Yes	Yes	Yes	No	Both	Both	Plants+Metazoa	component of oligomeric golgi complex 6
AT1G31860	OS01G16940	281	306	5	5	76.7974	Plastid	Plastid	No	No	Yes	No	No	No	No	No	Both	Both	Plants+Bacteria+Metazoa	phosphoribosyl-ATP pyrophosphatase/phosphoribosyl-AMP cyclohydrolase
AT1G32310	OS10G42530	100	99	3	3	74.7475	No targeting	No targeting	No	No	No	No	No	No	No	Yes	none	none	Plants	comes from this gene 1e-36 1.40277777777778
AT1G32370	OS02G17850	122	130	4	4	83.8462	No targeting	No targeting	nd	nd	nd	nd	nd	nd	nd	nd	none	none	Plants	TOM2B (tobamovirus multiplication protein 2B)
AT1G32730	OS08G03550	327	358	5	5	67.8771	Nucleus	No targeting	No	No	No	Yes	No	No	Yes	Yes	Both	none	Plants	electron carrier/ iron ion binding
AT1G33410	OS02G04970	1459	1388	26	27	74.5677	No targeting	No targeting	nd	nd	nd	nd	nd	nd	nd	nd	Both	Both	Plants+Metazoa	nucleoporin 160
AT1G33810	OS08G02060	138	184	3	4	64.6739	No targeting	No targeting	nd	nd	nd	nd	nd	nd	nd	nd	Both	A. thaliana	Plants	unknown
AT1G33980	OS04G35920	482	507	12	12	73.57	No targeting	No targeting	No	No	Yes	Yes	No	Yes	No	Yes	none	none	Plants+Metazoa	PREDICTED: similar to hUPF3A
AT1G34640	OS07G43010	110	150	2	4	60	Endo. retic.	Endo. retic.	nd	No	nd	No	nd	Yes	nd	No	none	none	Plants	unknown
AT1G35340	OS11G11210	293	284	7	8	76.0563	No targeting	Plastid	No	nd	No	nd	No	nd	Yes	nd	Both	Both	Plants	ATP-dependent protease La (LON) domain-containing protein
AT1G35660	OS01G65320	1155	1368	6	11	66.155	No targeting	No targeting	nd	No	nd	No	nd	No	nd	No	Both	none	Plants+Metazoa	C10orf137 protein
AT1G43860	OS08G01620	370	357	5	3	91.0364	No targeting	Mitochondria	No	No	No	Yes	No	No	Yes	Yes	Both	Both	Plants+Metazoa	Shwachman-Bodian-Diamond syndrome
AT1G44414	OS05G35970	101	112	1	1	74.1071	No targeting	No targeting	No	No	No	No	No	No	No	No	Both	none	Plants	unknown
AT1G44920	OS03G51930	258	271	5	5	82.6568	Mitochondria	Plastid	nd	No	nd	No	nd	No	nd	No	Both	Both	Plants	unknown
AT1G45150	OS07G39300	643	658	15	16	88.7538	No targeting	No targeting	No	No	No	No	No	Yes	No	No	Both	none	Plants	unknown
AT1G47640	OS03G55730	228	227	6	7	94.2731	No targeting	No targeting	No	No	No	No	No	Yes	Yes	No	Both	none	Plants+Metazoa	transmembrane protein 147
AT1G48050	OS03G63920	680	325	12	6	88.9231	No targeting	No targeting	nd	No	nd	No	nd	No	nd	No	none	Both	Plants+Metazoa	X-ray repair complementing defective repair in Chinese hamster cells 5
AT1G48140	OS02G51420	89	116	3	4	74.1379	Endo. retic.	No targeting	No	nd	No	nd	No	nd	No	nd	none	none	Plants	dolichol-phosphate mannosyltransferase-like
AT1G48160	OS06G23430	145	105	3	3	89.5238	No targeting	No targeting	No	No	No	No	No	No	No	No	Both	Both	Plants+Metazoa	signal recognition particle 19 kDa protein
AT1G48170	OS12G08230	153	161	5	5	81.3665	No targeting	No targeting	No	nd	Yes	nd	No	nd	No	nd	Both	Both	Plants	unknown
AT1G48200	OS06G05670	118	117	2	2	68.3761	No targeting	No targeting	No	No	No	No	No	Yes	No	No	none	none	Plants	unknown
AT1G48270	OS06G09930	326	309	9	7	75.7282	No targeting	No targeting	No	No	No	No	No	No	No	No	none	A. thaliana	Plants+Metazoa	G protein coupled receptor-related-like
AT1G48300	OS05G04620	285	409	2	2	47.9218	No targeting	No targeting	nd	No	nd	No	nd	No	nd	Yes	none	none	Plants	soluble diacylglycerol acyltransferase
AT1G48360	OS06G07490	746	964	14	15	61.2033	No targeting	No targeting	nd	No	nd	No	nd	No	nd	Yes	none	none	Plants+Bacteria+Metazoa	VRR-NUC domain family
AT1G48520	OS11G34210	550	544	8	8	91.9118	Plastid	Mitochondria	No	No	No	No	No	No	No	Yes	none	none	Plants+Bacteria+Metazoa	aspartyl/glutamyl-tRNA amidotransferase subunit B
AT1G49380	OS03G55970	547	564	8	8	87.0567	No targeting	Plastid	No	No	No	No	No	Yes	Yes	No	Both	Both	Plants+Bacteria	putative c-type cytochrome biogenesis protein Ccs1
AT1G50020	OS11G34870	209	172	4	3	71.5116	Plastid	No targeting	No	nd	No	nd	No	nd	No	nd	Both	none	Plants	tubulin alpha-6 chain, putative
AT1G50120	OS06G41440	532	551	12	12	79.4918	No targeting	No targeting	No	No	No	No	No	No	No	No	none	Both	Plants	Contains a legume lectins beta domain PF|00139.
AT1G50170	OS02G19440	225	276	6	6	63.7681	Plastid	No targeting	No	nd	No	nd	Yes	nd	No	nd	Both	Both	Plants+Bacteria	cobalamin (vitamin B12) biosynthesis CbiX protein
AT1G50510	OS08G39420	330	327	12	12	85.3211	No targeting	No targeting	No	nd	No	nd	No	nd	No	nd	Both	none	Plants+Bacteria+Metazoa	Indigoidine synthase A family protein
AT1G50710	OS02G02690	423	428	13	13	82.7103	No targeting	No targeting	No	nd	No	nd	Yes	nd	No	nd	Both	none	Plants+Metazoa	chromosome 14 open reading frame 94, isoform CRA_b
AT1G50900	OS07G33660	175	172	2	2	84.3023	Plastid	Plastid	Yes	nd	No	nd	No	nd	No	nd	none	Both	Plants	unknown
AT1G50910	OS09G32710	552	427	11	7	72.3653	No targeting	No targeting	nd	No	nd	No	nd	Yes	nd	Yes	Both	none	Plants	unknown
AT1G50940	OS03G61920	363	215	8	5	87.907	Mitochondria	Mitochondria	Yes	No	No	No	No	No	No	No	none	none	Plants+Bacteria+Metazoa	electron transfer flavoprotein, alpha subunit
AT1G51080	OS03G04580	285	311	1	1	55.9486	Plastid	No targeting	nd	No	nd	No	nd	Yes	nd	No	Both	none	Plants	unknown
AT1G51100	OS01G48500	211	241	1	1	68.4647	Plastid	No targeting	nd	No	nd	No	nd	Yes	nd	Yes	Both	none	Plants	unknown
AT1G51310	OS03G07850	421	488	10	10	78.2787	No targeting	No targeting	No	No	No	No	No	No	No	No	none	none	Plants+Bacteria+Metazoa	tRNA (5-methylaminomethyl-2-thiouridylate)-methyltransferase
AT1G51650	OS08G15170	70	104	2	3	59.6154	No targeting	No targeting	No	nd	No	nd	No	nd	Yes	nd	none	Both	Plants	mitochondrial F1F0 ATP synthase epsilon subunit 3e-24 1.04411764705882
AT1G52530	OS04G44620	319	326	1	6	86.8098	No targeting	No targeting	No	No	No	No	No	Yes	No	No	Both	Both	Plants	DNA damage checkpoint protein
AT1G53000	OS05G48750	290	297	8	8	89.899	No targeting	No targeting	No	No	No	No	No	Yes	Yes	No	none	Both	Plants+Bacteria	3-deoxy-manno-octulosonate cytidylyltransferase
AT1G53200	OS06G13570	613	675	8	9	56.1481	No targeting	No targeting	No	No	Yes	No	Yes	Yes	Yes	Yes	Both	none	Plants	unknown
AT1G53490	OS02G13810	229	303	3	7	67.9868	No targeting	No targeting	nd	No	nd	No	nd	Yes	nd	Yes	Both	Both	Plants	transcription factor bZIP113
AT1G53760	OS02G05870	272	208	8	7	84.6154	Mitochondria	No targeting	Yes	No	No	No	No	No	No	No	none	Both	Plants+Metazoa	unknown
AT1G54310	OS02G07740	245	465	5	8	46.2366	No targeting	No targeting	nd	nd	nd	nd	nd	nd	nd	nd	Both	none	Plants+Bacteria	SAM-dependent methyltransferase
AT1G54780	OS05G33280	285	361	3	3	70.3601	Plastid	No targeting	No	nd	No	nd	Yes	nd	No	nd	none	Both	Plants+Bacteria	thylakoid lumen 18.3 kDa protein
AT1G55280	OS11G29900	390	427	3	3	65.3396	Plastid	No targeting	No	Yes	No	No	No	Yes	No	Yes	A. thaliana	none	Plants	unknown
AT1G55325	OS05G37500	1921	2055	24	23	69.5377	No targeting	No targeting	No	nd	No	nd	Yes	nd	Yes	nd	none	none	Plants	putative acetyl-CoA synthetase
AT1G55350	OS02G47970	2151	2094	30	30	91.022	No targeting	No targeting	No	No	Yes	No	No	No	No	No	Both	none	Plants+Metazoa	flagellar associated protein
AT1G55670	OS09G30340	160	141	1	1	90.7801	Plastid	Plastid	No	Yes	No	No	No	No	No	Yes	none	Both	Plants	photosystem 1 subunit 5
AT1G56260	OS07G06650	127	124	3	3	87.9032	No targeting	No targeting	No	No	No	No	Yes	No	No	No	Both	none	Plants	unknown
AT1G57540	OS01G14790	103	100	2	2	95	No targeting	No targeting	No	No	No	No	No	No	Yes	Yes	none	none	Plants	unknown
AT1G59840	OS04G55690	297	293	8	8	83.6177	No targeting	No targeting	No	No	No	No	No	Yes	No	No	Both	Both	Plants+Bacteria	CGLD23 protein required for cyt b6 assembly
AT1G60430	OS02G14000	174	129	4	3	97.6744	No targeting	No targeting	No	No	No	No	No	Yes	Yes	Yes	none	none	Plants+Metazoa	PREDICTED: similar to p21-Arc
AT1G60460	OS06G49450	493	475	12	13	65.8947	No targeting	Plastid	No	No	No	No	No	Yes	No	No	Both	none	Plants	unknown
AT1G61780	OS08G09180	98	96	4	4	97.9167	No targeting	No targeting	No	No	Yes	No	No	Yes	Yes	No	none	none	Plants+Metazoa	postsynaptic protein CRIPT
AT1G62250	OS03G53300	267	276	6	6	78.6232	No targeting	No targeting	No	No	No	No	No	Yes	No	No	Both	none	Plants	unknown
AT1G62730	OS06G01470	304	302	1	1	89.7351	No targeting	No targeting	nd	No	nd	No	nd	No	nd	No	Both	Both	Plants+Bacteria+Metazoa	phytoene synthase
AT1G62780	OS04G01540	237	251	8	7	82.8685	Plastid	No targeting	nd	nd	nd	nd	nd	nd	nd	nd	Both	Both	Plants	unknown
AT1G63810	OS12G06910	1053	892	25	20	77.3543	No targeting	No targeting	nd	No	nd	Yes	nd	No	nd	Yes	Both	Both	Plants+Metazoa	pre-rRNA processing protein Utp22
AT1G63970	OS02G45660	231	275	3	3	75.2727	Plastid	No targeting	nd	nd	nd	nd	nd	nd	nd	nd	Both	Both	Plants+Bacteria+Metazoa	2C-methyl-D-erythritol 2,4-cyclodiphosphate synthase
AT1G64050	OS02G16600	668	592	7	5	62.3311	No targeting	Nucleus	No	No	No	No	Yes	Yes	No	No	none	none	Plants	unknown
AT1G64355	OS05G49650	199	169	3	2	83.432	Plastid	Mitochondria	nd	nd	nd	nd	nd	nd	nd	nd	Both	none	Plants+Bacteria	uncharacterized conserved membrane protein
AT1G64430	OS08G24390	559	565	12	12	84.6018	Plastid	Plastid	No	No	No	No	No	Yes	No	No	Both	none	Plants	unknown
AT1G64510	OS03G62630	207	219	2	2	74.8858	Plastid	Plastid	nd	nd	nd	nd	nd	nd	nd	nd	none	none	Plants	ribosomal protein S6 family protein, putative, expressed
AT1G64600	OS07G20150	537	442	11	12	83.0317	Nucleus	Plastid	nd	No	nd	No	nd	No	nd	No	Both	Both	Plants+Bacteria+Metazoa	Ribosomal small subunit Rsm22
AT1G65020	OS10G42630	319	246	6	5	85.7724	No targeting	No targeting	No	No	No	No	No	Yes	No	Yes	none	none	Plants	EST gb|AI998705 comes from this gene.
AT1G65230	OS01G68450	286	312	5	5	82.6923	Plastid	Plastid	nd	nd	nd	nd	nd	nd	nd	nd	none	Both	Plants	ESTs gb|H76289 and gb|H76537 come from this gene.
AT1G65270	OS11G16320	292	298	8	8	82.2148	Endo. retic.	Endo. retic.	No	nd	No	nd	No	nd	Yes	nd	Both	none	Plants	unknown
AT1G65820	OS03G50130	146	148	4	4	87.8378	No targeting	No targeting	No	No	No	No	No	Yes	Yes	Yes	none	Both	Plants+Metazoa	microsomal glutathione S-transferase 3
AT1G66080	OS03G13450	190	215	2	1	66.9767	No targeting	No targeting	No	nd	No	nd	No	nd	No	nd	none	Both	Plants+Metazoa	ribulose-phosphate 3-epimerase (IC)
AT1G66330	OS05G05600	417	457	12	12	77.4617	Plastid	No targeting	No	No	No	No	Yes	Yes	Yes	No	none	none	Plants	NTA15 protein
AT1G66510	OS04G04320	399	346	13	12	88.4393	No targeting	No targeting	nd	No	nd	Yes	nd	Yes	nd	Yes	Both	Both	Plants+Metazoa	PREDICTED: similar to C20orf4 protein
AT1G67060	OS02G12870	234	199	9	9	81.9095	No targeting	No targeting	No	No	No	No	No	Yes	Yes	No	Both	none	Plants+Bacteria+Metazoa	ketol-acid reductoisomerase
AT1G67080	OS01G03750	220	222	6	7	79.7297	Plastid	No targeting	Yes	nd	No	nd	No	nd	No	nd	none	none	Plants+Bacteria	unknown
AT1G67320	OS07G22400	449	491	18	19	73.5234	No targeting	No targeting	nd	No	nd	No	nd	No	nd	Yes	Both	Both	Plants+Metazoa	DNA primase large subunit
AT1G67785	OS01G68030	63	61	2	2	93.4426	Endo. retic.	Endo. retic.	No	No	No	No	No	No	No	No	none	none	Plants	unknown
AT1G67840	OS12G19530	611	442	9	8	75.7919	Plastid	No targeting	No	No	No	No	No	Yes	No	No	Both	none	Plants	ATP-binding region, ATPase-like domain-containing protein, putative, expressed
AT1G67930	OS05G31490	832	819	3	3	86.4469	Plastid	Plastid	No	No	No	No	No	Yes	No	No	none	none	Plants+Metazoa	PREDICTED: similar to component of oligomeric golgi complex 5
AT1G67960	OS03G50730	624	512	11	10	79.4922	No targeting	No targeting	No	No	No	No	No	No	Yes	No	Both	Both	Plants+Metazoa	PREDICTED: similar to CG7218-PA
AT1G68080	OS03G13550	389	318	7	6	78.3019	No targeting	No targeting	No	nd	Yes	nd	No	nd	Yes	nd	none	none	Plants	oxidoreductase, acting on paired donors, with incorporation or reduction of molecular oxygen, 2-oxoglutarate as one donor, and incorporation of one atom each of oxygen into both donors
AT1G69680	OS04G38610	202	202	7	7	89.1089	No targeting	No targeting	No	No	No	No	No	No	No	No	none	none	Plants+Metazoa	RAN guanine nucleotide release factor
AT1G69980	OS09G38750	205	267	4	5	52.809	Endo. retic.	Endo. retic.	nd	nd	nd	nd	nd	nd	nd	nd	A. thaliana	none	Plants	EST gb|ATTS0887 comes from this gene.
AT1G70570	OS02G03850	595	588	10	10	88.6054	No targeting	No targeting	Yes	Yes	No	No	No	No	No	Yes	none	Both	Plants+Bacteria	Anthranilate phosphoribosyltransferase
AT1G70760	OS05G28090	191	197	5	5	68.0203	No targeting	Plastid	nd	nd	nd	nd	nd	nd	nd	nd	Both	none	Plants	inorganic carbon transport protein-related
AT1G71220	OS02G44510	1673	1624	39	37	85.5296	Endo. retic.	Endo. retic.	nd	nd	nd	nd	nd	nd	nd	nd	none	none	Plants+Metazoa	UDP-glucose ceramide glucosyltransferase-like 2
AT1G71430	OS01G43060	164	182	1	5	75.2747	No targeting	No targeting	No	No	Yes	No	No	No	No	No	Both	Both	Plants	unknown
AT1G71696	OS06G05240	422	431	12	14	83.7587	Endo. retic.	No targeting	No	No	No	No	No	No	Yes	No	none	none	Plants+Bacteria+Metazoa	carboxypeptidase D
AT1G71730	OS05G08920	177	140	1	1	81.4286	Mitochondria	Mitochondria	No	nd	No	nd	No	nd	No	nd	Both	none	Plants	PREDICTED: similar to endonuclease/reverse transcriptase
AT1G71760	OS01G51850	259	219	4	5	73.0594	Plastid	Plastid	No	nd	No	nd	No	nd	No	nd	none	none	Plants	unknown
AT1G71790	OS03G26450	256	252	8	8	93.6508	No targeting	No targeting	No	No	No	No	No	No	No	No	Both	none	Plants+Metazoa	capping protein (actin filament) muscle Z-line, beta
AT1G71820	OS02G51430	752	637	25	21	94.3485	No targeting	No targeting	No	No	No	No	No	No	No	No	Both	none	Plants+Metazoa	Exocyst complex component Sec6, putative
AT1G72550	OS05G48510	598	596	19	19	89.2617	No targeting	No targeting	No	No	Yes	No	No	Yes	No	No	none	Both	Plants+Bacteria+Metazoa	phenylalanyl-tRNA synthetase, beta subunit
AT1G73020	OS01G51040	665	640	15	15	80.7812	No targeting	No targeting	No	No	No	No	No	Yes	No	No	Both	none	Plants+Metazoa	PREDICTED: similar to CG15270-PA, isoform A
AT1G73240	OS02G45920	519	503	4	4	73.3598	No targeting	No targeting	No	nd	No	nd	No	nd	No	nd	Both	Both	Plants	unknown
AT1G73350	OS02G42540	194	177	6	5	79.661	No targeting	No targeting	No	No	Yes	No	No	Yes	Yes	No	none	none	Plants	unknown
AT1G73380	OS10G34810	434	431	4	3	73.7819	No targeting	No targeting	No	nd	No	nd	Yes	nd	No	nd	Both	none	Plants+Metazoa	Similar to expressed sequence AW209491
AT1G73430	OS08G34970	784	776	25	25	94.201	No targeting	No targeting	No	No	No	No	Yes	Yes	Yes	No	none	Both	Plants+Metazoa	component of oligomeric golgi complex 3
AT1G73470	OS09G27610	351	369	12	11	76.4228	No targeting	Plastid	Yes	No	No	No	No	No	No	No	none	none	Plants+Bacteria	similar to Uncharacterized protein conserved in bacteria
AT1G73820	OS12G07050	193	216	3	5	82.4074	No targeting	No targeting	No	No	No	No	No	No	Yes	No	none	Both	Plants+Metazoa	PREDICTED: similar to hCG1991759
AT1G73930	OS03G15390	623	620	3	4	86.6129	No targeting	No targeting	No	nd	No	nd	No	nd	Yes	nd	none	none	Plants+Metazoa	PREDICTED: similar to F53H1.3
AT1G73970	OS02G03090	803	749	5	6	71.1615	No targeting	No targeting	No	nd	No	nd	No	nd	No	nd	Both	Both	Plants	unknown
AT1G73990	OS02G49570	677	674	13	13	87.8338	No targeting	Mitochondria	No	No	No	No	No	No	Yes	No	Both	Both	Plants+Bacteria+Metazoa	protease IV
AT1G74640	OS09G24710	370	350	4	5	89.1429	Plastid	No targeting	No	No	Yes	No	Yes	No	No	No	none	none	Plants+Bacteria	COG0596: Predicted hydrolases or acyltransferases (alpha/beta hydrolase superfamily)
AT1G75350	OS01G44210	144	135	2	2	74.0741	Plastid	Plastid	No	No	Yes	No	No	Yes	No	No	none	Both	Plants+Bacteria	50S ribosomal protein L31
AT1G75670	OS06G07190	196	244	6	4	66.3934	No targeting	No targeting	No	No	Yes	Yes	No	Yes	Yes	Yes	none	none	Plants	RNA polymerase Rpa43 subunit-like
AT1G75980	OS02G02810	225	201	6	6	87.5622	No targeting	No targeting	nd	No	nd	No	nd	No	nd	No	Both	none	Plants+Metazoa	PREDICTED: similar to CG9288-PA
AT1G76150	OS09G37280	309	315	11	12	88.5714	No targeting	No targeting	No	No	No	No	No	No	Yes	No	Both	none	Plants+Bacteria+Metazoa	MaoC-like dehydratase
AT1G76450	OS08G40160	247	242	10	9	78.5124	Plastid	Plastid	No	No	No	No	No	Yes	No	No	Both	Both	Plants	thylakoid lumen protein, chloroplast precursor
AT1G76730	OS12G07020	354	350	6	6	84.8571	Mitochondria	Plastid	No	No	No	No	No	No	Yes	Yes	Both	none	Plants+Bacteria+Metazoa	5-formyltetrahydrofolate cyclo-ligase
AT1G77350	OS05G40780	122	122	4	4	91.8033	Endo. retic.	Endo. retic.	No	No	No	Yes	No	Yes	Yes	No	none	none	Plants	unknown
AT1G77710	OS01G73140	93	102	4	4	84.3137	No targeting	No targeting	No	No	No	No	No	No	No	No	Both	none	Plants+Metazoa	ubiquitin-fold modifier 1
AT1G79070	OS08G03590	138	138	3	2	78.9855	No targeting	No targeting	nd	No	nd	No	nd	No	nd	No	Both	none	Plants	SNARE-associated protein-related
AT1G79190	OS10G42510	1274	1332	16	17	75.5255	No targeting	No targeting	nd	No	nd	No	nd	Yes	nd	Yes	none	Both	Plants	unknown
AT1G79260	OS01G48760	166	176	4	4	85.7955	No targeting	No targeting	nd	nd	nd	nd	nd	nd	nd	nd	Both	none	Plants+Bacteria+Metazoa	THAP domain containing 4
AT1G79390	OS02G29320	126	158	2	3	73.4177	No targeting	No targeting	nd	No	nd	No	nd	No	nd	No	Both	none	Plants	unknown
AT1G79975	OS01G41040	152	152	3	3	92.7632	Endo. retic.	Endo. retic.	No	No	No	No	No	No	No	No	none	none	Plants+Metazoa	SCF apoptosis response protein
AT1G80190	OS05G37980	201	263	6	7	64.2586	No targeting	Mitochondria	No	nd	No	nd	No	nd	Yes	nd	none	Both	Plants+Metazoa	DNA replication complex GINS protein PSF1
AT1G80380	OS01G48990	362	418	7	12	67.2249	Plastid	Plastid	No	No	No	No	No	Yes	No	Yes	none	Both	Plants+Bacteria+Metazoa	glycerate kinase
AT1G80860	OS02G39880	164	168	2	2	87.5	Endo. retic.	Endo. retic.	nd	No	nd	No	nd	No	nd	No	Both	none	Plants	unknown
AT1G80940	OS02G55080	213	210	3	3	76.6667	No targeting	No targeting	No	No	No	No	No	No	No	No	none	none	Plants	Snf1-related kinase interacting protein SKI2
AT2G01110	OS01G31680	340	359	4	4	81.8942	Plastid	Plastid	No	No	No	No	No	No	Yes	Yes	none	Both	Plants+Bacteria	Sec-independent protein translocase TatC
AT2G01350	OS09G38060	348	371	9	9	87.062	No targeting	Plastid	nd	nd	nd	nd	nd	nd	nd	nd	Both	Both	Plants+Bacteria+Metazoa	nicotinate-nucleotide pyrophosphorylase
AT2G01590	OS09G13600	174	288	3	4	40.9722	Plastid	Plastid	nd	nd	nd	nd	nd	nd	nd	nd	A. thaliana	none	Plants	unknown
AT2G01640	OS12G14110	156	167	5	4	74.8503	Nucleus	Nucleus	No	No	Yes	No	No	No	No	No	none	none	Plants	unknown
AT2G01755	OS03G50530	173	170	1	2	74.7059	No targeting	No targeting	nd	nd	nd	nd	nd	nd	nd	nd	Both	none	Plants	unknown
AT2G02050	OS03G03770	103	109	1	1	77.0642	No targeting	No targeting	nd	No	nd	No	nd	Yes	nd	Yes	none	Both	Plants+Metazoa	NADH-ubiquinone oxidoreductase B18 subunit, putative
AT2G02410	OS03G62610	308	99	9	3	76.7677	No targeting	Plastid	No	No	No	No	No	Yes	No	No	none	A. thaliana	Plants	expressed protein (with alternative splicing)
AT2G02570	OS08G01840	300	297	8	8	88.2155	No targeting	No targeting	No	No	No	No	No	Yes	No	Yes	none	Both	Plants+Metazoa	survival motor neuron domain containing 1
AT2G02590	OS03G58620	324	322	2	2	79.5031	Plastid	Plastid	No	No	No	No	No	Yes	No	No	Both	none	Plants+Bacteria	putative small multi-drug export
AT2G03420	OS03G11230	170	170	4	4	77.6471	No targeting	No targeting	No	No	No	No	Yes	Yes	No	No	Both	none	Plants	unknown
AT2G04039	OS07G41700	199	228	5	4	73.2456	Plastid	No targeting	No	No	No	Yes	No	No	No	No	Both	none	Plants	unknown
AT2G04235	OS06G40590	1226	896	13	14	68.0804	No targeting	No targeting	nd	nd	nd	nd	nd	nd	nd	nd	A. thaliana	none	Plants	unknown
AT2G04305	OS08G03600	434	467	4	4	77.3019	No targeting	No targeting	No	nd	No	nd	No	nd	No	nd	none	none	Plants	metal ion transporter , putative
AT2G04360	OS08G25700	320	357	6	6	74.5098	Plastid	Plastid	nd	No	nd	No	nd	No	nd	No	Both	Both	Plants+Bacteria	unknown
AT2G04700	OS09G07570	146	163	6	6	73.6196	No targeting	Endo. retic.	No	No	No	No	No	No	No	No	none	Both	Plants+Bacteria	ferredoxin thioredoxin reductase, catalytic beta chain
AT2G04790	OS02G37600	152	157	3	3	72.6115	Plastid	Plastid	nd	nd	nd	nd	nd	nd	nd	nd	Both	Both	Plants	unknown
AT2G04900	OS03G53980	128	120	5	5	90	No targeting	No targeting	nd	No	nd	No	nd	No	nd	No	none	none	Plants+Bacteria+Metazoa	RIKEN cDNA 1810027O10 gene
AT2G05120	OS03G12450	1234	1290	8	8	78.2946	No targeting	No targeting	nd	No	nd	Yes	nd	Yes	nd	No	Both	Both	Plants	Nup133 nucleoporin family protein, expressed
AT2G05170	OS04G31390	932	947	5	5	92.5026	No targeting	No targeting	No	No	Yes	No	No	Yes	No	No	Both	none	Plants+Metazoa	vacuolar protein sorting protein (VPS11), putative
AT2G05320	OS02G55470	430	438	1	1	84.2466	No targeting	No targeting	nd	nd	nd	nd	nd	nd	nd	nd	none	none	Plants+Metazoa	mannosyl (alpha-1,6-)-glycoprotein beta-1,2-N-acetylglucosaminyltransferase
AT2G05620	OS08G45190	133	125	2	2	88	Plastid	Plastid	No	No	No	No	Yes	No	No	Yes	none	Both	Plants+Bacteria	PGR5 protein involved in cyclic electron flow
AT2G06010	OS04G36850	188	202	4	4	82.6733	No targeting	No targeting	nd	No	nd	No	nd	No	nd	No	none	none	Plants	ORG4 (OBP3-RESPONSIVE GENE 4)
AT2G11000	OS02G55950	728	625	16	15	82.72	No targeting	No targeting	No	nd	No	nd	No	nd	Yes	nd	Both	Both	Plants+Metazoa	MAK10 homolog, amino-acid N-acetyltransferase subunit, (S. cerevisiae)
AT2G14045	OS07G08820	122	109	5	5	88.9908	No targeting	No targeting	No	nd	No	nd	No	nd	No	nd	none	none	Plants+Metazoa	c-myc binding protein
AT2G15240	OS09G02170	252	247	10	10	93.5223	No targeting	No targeting	No	No	No	No	No	Yes	No	Yes	none	Both	Plants+Metazoa	unc-50 homolog
AT2G15860	OS03G52780	512	494	9	9	83.6032	No targeting	No targeting	No	nd	Yes	nd	Yes	nd	Yes	nd	none	none	Plants	unknown
AT2G17350	OS08G40100	117	117	2	2	99.1453	No targeting	No targeting	No	No	No	No	No	No	Yes	Yes	none	none	Plants	unknown
AT2G17710	OS04G47310	152	148	3	3	57.4324	No targeting	No targeting	No	No	No	No	Yes	No	No	No	none	none	Plants	unknown
AT2G17972	OS06G50130	158	193	1	1	59.5855	No targeting	Plastid	nd	nd	nd	nd	nd	nd	nd	nd	Both	A. thaliana	Plants	unknown
AT2G18290	OS05G50360	192	201	6	6	89.5522	No targeting	No targeting	No	nd	No	nd	No	nd	No	nd	Both	Both	Plants+Metazoa	anaphase promoting complex subunit 10
AT2G18410	OS03G10460	374	384	9	9	78.6458	No targeting	No targeting	nd	nd	nd	nd	nd	nd	nd	nd	Both	none	Plants	unknown
AT2G19080	OS06G07160	315	337	6	6	81.0089	No targeting	No targeting	No	nd	No	nd	No	nd	No	nd	none	O. sativa	Plants	unknown
AT2G19880	OS01G67870	519	487	14	13	90.7598	No targeting	No targeting	No	No	Yes	No	No	Yes	No	Yes	none	none	Plants	glycosyl transferase; ceramide glucosyltransferase
AT2G20410	OS03G64250	339	341	7	6	55.132	No targeting	No targeting	Yes	No	No	No	Yes	Yes	Yes	No	none	none	Plants+Metazoa	thyroid hormone receptor interactor 4
AT2G20495	OS07G27460	282	280	8	8	86.0714	Nucleus	Nucleus	nd	No	nd	No	nd	No	nd	No	Both	none	Plants+Metazoa	serine/threonine kinase 19
AT2G20690	OS12G35580	271	299	2	2	73.2441	No targeting	Plastid	nd	nd	nd	nd	nd	nd	nd	nd	Both	Both	Plants+Bacteria+Metazoa	riboflavin synthase, alpha subunit
AT2G20820	OS03G38520	93	91	4	4	76.9231	Mitochondria	Plastid	No	No	Yes	No	No	No	No	No	none	Both	Plants	unknown
AT2G20890	OS07G37250	300	287	5	5	87.4564	Plastid	Plastid	No	No	No	No	No	No	No	No	none	Both	Plants+Bacteria	Thf1-like protein
AT2G20930	OS09G36980	140	283	5	7	45.583	No targeting	Mitochondria	No	nd	No	nd	No	nd	No	nd	O. sativa	none	Plants+Metazoa	PREDICTED: similar to hematopoietic stem/progenitor cells 176
AT2G20980	OS09G36820	396	414	11	9	74.6377	Nucleus	No targeting	No	nd	No	nd	No	nd	No	nd	Both	none	Plants+Metazoa	MCM10 minichromosome maintenance deficient 10 (S. cerevisiae)
AT2G21070	OS02G02880	483	378	8	7	87.3016	No targeting	No targeting	No	No	No	No	No	No	No	Yes	Both	Both	Plants+Bacteria+Metazoa	putative SAM-dependent methyltransferase
AT2G21150	OS09G36480	337	321	12	11	91.5888	No targeting	No targeting	No	No	No	No	No	Yes	Yes	No	none	Both	Plants+Metazoa	family with sequence similarity 50, member A
AT2G21385	OS09G36130	330	329	11	11	85.7143	Plastid	Plastid	No	No	No	No	No	Yes	Yes	No	Both	Both	Plants	unknown
AT2G21870	OS02G03860	240	240	7	7	90.8333	Mitochondria	Mitochondria	No	No	Yes	No	No	No	No	Yes	Both	Both	Plants	putative ATP synthase
AT2G22370	OS02G10050	219	220	5	5	95	No targeting	No targeting	No	No	No	No	Yes	Yes	No	No	Both	none	Plants	unknown
AT2G22640	OS02G58320	85	86	2	2	95.3488	No targeting	No targeting	No	No	No	No	No	No	No	No	Both	none	Plants	Probable protein BRICK1 gb|AAO72702.1
AT2G23090	OS07G02340	78	77	3	3	96.1039	No targeting	No targeting	No	No	Yes	No	No	No	Yes	Yes	Both	Both	Plants	Chain A, Nmr Solution Structure Of The Partially Disordered Protein At2g23090 From Arabidopsis Thaliana 3e-39 1.02597402597403
AT2G23670	OS02G57020	167	159	1	1	71.0692	Plastid	Plastid	No	No	No	No	No	Yes	No	Yes	Both	none	Plants	YCF37 (Arabidopsis homolog of Synechocystis YCF37)
AT2G24090	OS06G43900	145	146	3	3	76.7123	Plastid	Nucleus	No	No	Yes	No	Yes	No	No	Yes	none	Both	Plants	putative plastid ribosomal protein L35
AT2G24860	OS09G25590	144	150	3	3	76	Plastid	Plastid	No	No	No	No	No	Yes	Yes	Yes	Both	none	Plants	DnaJ-like zinc-finger protein
AT2G24970	OS01G56090	152	152	5	5	72.3684	No targeting	No targeting	No	nd	Yes	nd	No	nd	No	nd	Both	none	Plants	unknown
AT2G25100	OS11G05570	296	298	7	8	92.6174	No targeting	No targeting	No	No	No	No	No	No	No	Yes	Both	Both	Plants+Bacteria+Metazoa	ribonuclease H2, large subunit
AT2G25605	OS05G49910	200	218	7	7	83.4862	Plastid	Plastid	No	nd	No	nd	No	nd	No	nd	none	O. sativa	Plants	unknown
AT2G25625	OS05G49940	152	140	2	1	65	No targeting	No targeting	Yes	nd	No	nd	No	nd	Yes	nd	none	none	Plants	unknown
AT2G25660	OS01G08420	2146	2078	23	22	84.1193	Plastid	Plastid	nd	nd	nd	nd	nd	nd	nd	nd	Both	Both	Plants+Bacteria	COG3210: Large exoproteins involved in heme utilization or adhesion
AT2G25720	OS04G47820	117	121	1	1	76.0331	Nucleus	Nucleus	nd	nd	nd	nd	nd	nd	nd	nd	Both	Both	Plants	unknown
AT2G25830	OS05G44350	331	317	6	7	84.2271	Plastid	Plastid	nd	nd	nd	nd	nd	nd	nd	nd	Both	Both	Plants+Bacteria+Metazoa	coiled-coil domain containing 44
AT2G26500	OS03G55720	125	118	1	1	83.0508	Plastid	Plastid	No	No	No	No	No	Yes	No	Yes	none	none	Plants	cytochrome b6f complex subunit (petM), putative
AT2G26540	OS03G08730	321	302	9	10	88.4106	Plastid	Plastid	No	nd	No	nd	No	nd	Yes	nd	Both	Both	Plants+Bacteria	uroporphyrinogen III synthase
AT2G26590	OS05G51640	300	306	12	13	85.2941	No targeting	No targeting	Yes	No	No	No	No	Yes	Yes	No	Both	none	Plants+Metazoa	adhesion regulating molecule 1 (110 kda cell membrane glycoprotein)
AT2G26680	OS03G36910	319	325	2	2	84.9231	No targeting	Plastid	No	nd	No	nd	No	nd	Yes	nd	Both	O. sativa	Plants	methyltransferase, FkbM family protein, expressed
AT2G26810	OS07G44730	197	174	6	4	50	No targeting	No targeting	No	No	No	No	No	Yes	No	No	A. thaliana	none	Plants	unknown
AT2G27490	OS01G25880	232	355	3	5	59.4366	No targeting	Mitochondria	nd	No	nd	No	nd	No	nd	No	Both	Both	Plants+Bacteria+Metazoa	dephospho-CoA kinase
AT2G27590	OS01G63950	372	403	5	5	80.1489	Nucleus	No targeting	No	nd	No	nd	No	nd	No	nd	none	none	Plants+Bacteria	unknown
AT2G27900	OS10G39910	1124	1074	25	25	86.2197	No targeting	No targeting	No	No	No	No	No	No	No	No	none	none	Plants+Metazoa	PREDICTED: similar to CG4996-PA
AT2G28105	OS10G39830	166	413	3	4	27.3608	No targeting	No targeting	No	nd	No	nd	No	nd	Yes	nd	Both	none	Plants	unknown
AT2G28130	OS01G13940	458	469	12	12	75.0533	No targeting	No targeting	No	nd	No	nd	No	nd	Yes	nd	none	none	Plants	unknown
AT2G28390	OS01G74460	607	567	14	14	86.9489	No targeting	No targeting	No	No	No	No	No	No	Yes	No	none	Both	Plants+Metazoa	MON1 homolog A
AT2G28605	OS04G35530	232	217	2	4	61.2903	No targeting	No targeting	nd	nd	nd	nd	nd	nd	nd	nd	Both	none	Plants	PsbP-like protein
AT2G29180	OS03G16470	169	150	2	2	69.3333	Plastid	Plastid	No	No	No	No	Yes	No	Yes	No	Both	none	Plants	unknown
AT2G30200	OS03G18590	393	367	10	10	93.733	Mitochondria	Plastid	No	No	No	No	No	No	No	No	Both	none	Plants+Bacteria+Metazoa	malonyl CoA-acyl carrier protein transacylase
AT2G30410	OS02G57150	113	112	3	3	96.4286	No targeting	No targeting	No	No	No	No	No	No	No	No	none	Both	Plants+Metazoa	Tubulin cofactor a
AT2G31040	OS01G48300	350	364	9	9	81.044	Plastid	No targeting	No	Yes	No	No	No	No	No	Yes	A. thaliana	none	Plants	ATP synthase I-like protein
AT2G31260	OS03G14380	866	902	9	9	77.6053	No targeting	No targeting	No	No	No	No	No	Yes	No	No	none	Both	Plants+Metazoa	autophagy protein 9
AT2G31305	OS04G22860	107	118	1	1	74.5763	No targeting	No targeting	No	No	No	No	No	Yes	No	Yes	none	none	Plants	Protein phosphatase inhibitor
AT2G31340	OS09G12500	559	560	11	10	75.1786	No targeting	No targeting	No	No	No	Yes	No	Yes	Yes	No	Both	none	Plants	EMB1381 (EMBRYO DEFECTIVE 1381)
AT2G31410	OS02G38190	199	202	1	1	82.6733	Nucleus	Nucleus	nd	No	nd	Yes	nd	Yes	nd	Yes	Both	none	Plants	unknown
AT2G31890	OS03G31150	671	640	5	3	83.4375	Nucleus	Nucleus	No	Yes	No	No	No	Yes	No	No	Both	none	Plants	RAP domain protein
AT2G32080	OS01G15600	296	308	5	5	89.2857	No targeting	No targeting	No	No	No	Yes	No	No	Yes	Yes	none	none	Plants+Metazoa	PREDICTED: similar to Purine-rich element binding protein B isoform 1
AT2G32590	OS01G34870	704	684	11	14	78.655	No targeting	No targeting	nd	nd	nd	nd	nd	nd	nd	nd	none	Both	Plants+Metazoa	condensin complex component cnd2
AT2G32600	OS03G15700	277	321	7	7	79.1277	No targeting	No targeting	No	No	No	No	No	No	Yes	No	none	Both	Plants+Metazoa	splicing factor 3a, subunit 2
AT2G32640	OS08G32630	585	528	17	15	84.2803	No targeting	No targeting	No	No	No	No	No	Yes	No	No	none	Both	Plants+Bacteria	lycopene cyclase
AT2G32900	OS11G34310	742	624	14	13	78.5256	No targeting	No targeting	No	nd	No	nd	No	nd	Yes	nd	none	none	Plants+Metazoa	centromere/kinetochore protein zw10
AT2G32980	OS08G10410	296	264	6	6	91.6667	No targeting	No targeting	Yes	Yes	No	No	No	Yes	No	No	Both	none	Plants	PREDICTED: similar to MGC108135 protein
AT2G33450	OS05G01110	143	137	2	2	86.8613	No targeting	Plastid	nd	No	nd	No	nd	No	nd	No	none	Both	Plants+Bacteria	50S ribosomal protein L28
AT2G33585	OS08G40190	193	100	3	3	86	No targeting	No targeting	nd	nd	nd	nd	nd	nd	nd	nd	Both	none	Plants	unknown
AT2G33855	OS04G39950	144	176	1	1	57.9545	No targeting	No targeting	nd	No	nd	No	nd	No	nd	Yes	none	none	Plants	unknown
AT2G34050	OS02G20860	248	236	4	4	82.2034	No targeting	Mitochondria	No	nd	Yes	nd	No	nd	Yes	nd	Both	none	Plants+Metazoa	ATP synthase mitochondrial F1 complex assembly factor 1
AT2G34090	OS01G42800	445	475	13	13	81.6842	No targeting	No targeting	nd	No	nd	No	nd	No	nd	Yes	Both	Both	Plants+Bacteria+Metazoa	UPF0052 domain protein
AT2G34640	OS01G56350	527	551	9	11	76.7695	Plastid	Plastid	No	No	No	No	No	No	No	No	none	none	Plants	PTAC12 (PLASTID TRANSCRIPTIONALLY ACTIVE12)
AT2G34980	OS02G40870	303	296	1	1	91.5541	No targeting	No targeting	nd	No	nd	No	nd	No	nd	No	Both	Both	Plants+Metazoa	phosphatidylinositol:UDP-GlcNAc transferase PIG-C
AT2G35035	OS02G07670	294	371	8	9	70.0809	No targeting	Plastid	nd	No	nd	No	nd	Yes	nd	Yes	Both	Both	Plants+Bacteria+Metazoa	urease accessory protein UreD
AT2G35040	OS08G10570	596	601	12	12	90.0166	No targeting	Plastid	nd	No	nd	No	nd	Yes	nd	No	none	Both	Plants+Bacteria+Metazoa	phosphoribosylaminoimidazolecarboxamide formyltransferase/IMP cyclohydrolase
AT2G35110	OS08G43130	1425	1359	21	23	91.8322	No targeting	No targeting	No	No	No	No	No	Yes	No	No	none	none	Plants+Metazoa	NCK-associated protein 1
AT2G35360	OS09G39980	225	222	7	7	83.7838	No targeting	No targeting	No	nd	Yes	nd	No	nd	Yes	nd	Both	none	Plants	ubiquitin family protein
AT2G35450	OS04G32150	346	247	10	8	89.0688	Plastid	No targeting	nd	No	nd	No	nd	Yes	nd	No	Both	Both	Plants+Bacteria	Amidohydrolase 2
AT2G35790	OS03G63680	238	260	2	2	78.8462	Mitochondria	Mitochondria	Yes	No	Yes	Yes	No	Yes	No	Yes	Both	Both	Plants	unknown
AT2G35900	OS01G56470	192	198	2	2	76.7677	No targeting	No targeting	No	No	No	No	No	No	No	No	Both	none	Plants	Mal d 1-associated protein
AT2G36145	OS01G64270	186	186	3	3	74.1935	Plastid	Mitochondria	nd	No	nd	No	nd	Yes	nd	Yes	Both	Both	Plants	unknown
AT2G36230	OS05G33260	304	147	7	4	94.5578	No targeting	No targeting	nd	No	nd	No	nd	Yes	nd	No	Both	Both	Plants+Bacteria+Metazoa	phosphoribosylformimino-5-aminoimidazole carboxamide ribotide isomerase
AT2G36835	OS01G56890	124	162	4	4	64.8148	No targeting	Plastid	No	No	No	No	No	No	No	No	Both	none	Plants	unknown
AT2G36885	OS03G04470	256	251	6	5	82.4701	Plastid	Plastid	nd	No	nd	No	nd	No	nd	No	Both	none	Plants+Bacteria	unknown
AT2G36895	OS03G05800	232	200	5	4	83	No targeting	Plastid	nd	No	nd	No	nd	Yes	nd	No	Both	none	Plants	unknown
AT2G36930	OS08G45040	198	124	5	3	83.0645	No targeting	Nucleus	Yes	No	Yes	Yes	No	No	Yes	No	Both	O. sativa	Plants+Metazoa	zinc finger protein 593
AT2G37035	OS10G33820	433	460	2	2	59.5652	No targeting	No targeting	No	nd	No	nd	No	nd	No	nd	O. sativa	none	Plants	unknown
AT2G37195	OS02G56190	133	144	4	4	66.6667	Endo. retic.	No targeting	nd	No	nd	No	nd	No	nd	Yes	none	none	Plants	unknown
AT2G37330	OS05G02750	273	281	3	1	88.2562	No targeting	No targeting	Yes	No	No	No	No	No	No	Yes	Both	none	Plants+Bacteria+Metazoa	putative metal resistance protein
AT2G37500	OS03G17120	468	463	17	16	92.2246	No targeting	Plastid	No	No	Yes	No	No	No	No	No	none	Both	Plants+Bacteria+Metazoa	bifunctional ornithine acetyltransferase/N-acetylglutamate synthase protein
AT2G37560	OS03G08640	363	379	5	6	82.8496	No targeting	No targeting	No	Yes	No	No	Yes	No	No	No	Both	Both	Plants+Metazoa	origin recognition complex subunit 2
AT2G38000	OS05G25210	419	468	7	7	76.0684	No targeting	No targeting	nd	No	nd	No	nd	Yes	nd	No	none	none	Plants+Metazoa	PREDICTED: similar to fls485
AT2G38020	OS01G47650	858	890	15	16	78.427	No targeting	No targeting	No	nd	No	nd	No	nd	No	nd	Both	none	Plants+Metazoa	vacuolar protein sorting vps16, putative
AT2G38680	OS03G44660	275	354	5	9	61.0169	No targeting	Plastid	nd	nd	nd	nd	nd	nd	nd	nd	Both	none	Plants+Metazoa	5'-nucleotidase, cytosolic III
AT2G38710	OS10G42250	214	217	5	5	91.7051	No targeting	No targeting	No	No	No	No	No	No	No	No	none	none	Plants+Metazoa	Alport syndrome, mental retardation, midface hypoplasia and elliptocytosis chromosomal region, gene 1
AT2G39170	OS08G05630	231	268	1	4	64.5522	No targeting	No targeting	No	No	No	No	No	No	No	No	Both	none	Plants	unknown
AT2G39910	OS06G47900	436	245	8	4	73.8776	No targeting	No targeting	nd	No	nd	No	nd	Yes	nd	No	Both	none	Plants	unknown
AT2G39950	OS07G01060	636	503	4	3	64.4135	No targeting	No targeting	Yes	No	Yes	Yes	No	Yes	No	No	Both	none	Plants	unknown
AT2G40316	OS03G18540	214	273	10	10	60.0733	No targeting	Endo. retic.	No	No	No	No	No	Yes	No	No	none	none	Plants	unknown
AT2G40430	OS05G05220	442	385	15	11	81.039	No targeting	Nucleus	No	No	No	Yes	No	Yes	No	Yes	Both	none	Plants	unknown
AT2G40550	OS01G07260	589	612	13	14	79.5752	No targeting	Nucleus	No	No	No	No	No	No	No	Yes	Both	Both	Plants+Metazoa	PREDICTED: similar to CG3430-PA
AT2G40570	OS06G36170	521	544	7	7	81.4338	No targeting	No targeting	No	No	No	No	Yes	Yes	Yes	No	Both	Both	Plants+Metazoa	tRNA a64-2'-o-ribosylphosphate transferase
AT2G40980	OS02G29890	617	707	3	2	80.7638	No targeting	No targeting	Yes	No	No	Yes	No	No	Yes	No	Both	none	Plants	unknown
AT2G41760	OS05G32190	221	231	6	6	77.9221	No targeting	No targeting	No	nd	No	nd	No	nd	No	nd	Both	none	Plants+Metazoa	PREDICTED: similar to CG8253-PA
AT2G41950	OS03G12560	266	262	2	2	71.374	No targeting	Endo. retic.	No	nd	No	nd	Yes	nd	No	nd	Both	none	Plants	unknown
AT2G42700	OS11G06810	788	958	8	9	68.6848	No targeting	No targeting	No	No	No	No	Yes	No	No	Yes	Both	Both	Plants+Metazoa	similar to Sec1 family domain containing protein 2 (Syntaxin binding protein 1-like 1) (Neuronal Sec1), isoform CRA_a
AT2G42780	OS08G07280	293	284	8	7	73.9437	No targeting	No targeting	No	No	No	No	No	Yes	No	No	none	none	Plants	unknown
AT2G42975	OS01G47630	187	187	3	3	74.8663	Plastid	No targeting	No	nd	No	nd	No	nd	No	nd	Both	none	Plants	unknown
AT2G43110	OS04G28060	288	283	6	6	81.6254	Nucleus	No targeting	nd	No	nd	Yes	nd	No	nd	Yes	Both	none	Plants	unknown
AT2G43190	OS05G39530	296	381	7	10	60.8924	No targeting	No targeting	No	No	Yes	No	No	Yes	No	No	Both	none	Plants+Metazoa	POP4 (processing of precursor , S. cerevisiae) homolog
AT2G43250	OS04G41330	625	660	1	1	77.7273	No targeting	No targeting	No	No	Yes	No	No	No	No	No	Both	none	Plants	unknown
AT2G43540	OS04G41800	169	162	1	1	80.8642	No targeting	No targeting	No	nd	No	nd	No	nd	No	nd	none	none	Plants	unknown
AT2G43760	OS02G04740	198	193	1	1	78.2383	No targeting	No targeting	No	No	No	No	No	Yes	No	Yes	Both	Both	Plants+Bacteria+Metazoa	molybdopterin converting factor, subunit 2
AT2G44050	OS04G42000	227	221	8	8	83.2579	Mitochondria	Plastid	No	No	No	No	No	No	Yes	No	none	none	Plants+Bacteria+Metazoa	6,7-dimethyl-8-ribityllumazine synthase
AT2G44760	OS04G46100	504	519	5	6	74.9518	Plastid	Plastid	nd	nd	nd	nd	nd	nd	nd	nd	Both	none	Plants	unknown
AT2G44820	OS01G12480	194	218	4	5	59.1743	No targeting	Nucleus	No	No	Yes	No	No	No	Yes	No	Both	none	Plants	unknown
AT2G44870	OS10G41940	248	237	4	4	79.7468	No targeting	No targeting	No	No	No	No	No	No	No	No	Both	none	Plants	unknown
AT2G45320	OS06G37430	392	404	6	7	79.703	No targeting	Endo. retic.	nd	No	nd	No	nd	Yes	nd	Yes	Both	none	Plants	unknown
AT2G45640	OS02G02960	152	152	6	6	84.2105	No targeting	No targeting	No	No	No	Yes	No	No	Yes	No	Both	none	Plants+Metazoa	Sin3A-associated protein, 18kDa
AT2G45690	OS02G03070	367	374	7	8	80.7487	No targeting	No targeting	No	No	No	No	No	No	No	Yes	Both	none	Plants+Metazoa	PREDICTED: similar to peroxisomal biogenesis factor 16
AT2G45730	OS04G02150	446	544	13	12	65.8088	No targeting	No targeting	nd	nd	nd	nd	nd	nd	nd	nd	Both	Both	Plants+Metazoa	PREDICTED: similar to CGI-09 protein
AT2G45860	OS02G57830	79	190	3	5	35.7895	Nucleus	No targeting	nd	No	nd	Yes	nd	Yes	nd	Yes	A. thaliana	none	Plants	unknown
AT2G45990	OS07G23520	268	269	9	9	92.9368	No targeting	No targeting	nd	No	nd	No	nd	No	nd	No	none	Both	Plants+Bacteria	HAD hydrolase-like protein/gas vesicle protein K
AT2G46000	OS03G05450	208	213	3	4	76.0563	Endo. retic.	Endo. retic.	nd	nd	nd	nd	nd	nd	nd	nd	Both	none	Plants	unknown
AT2G46060	OS10G30910	807	629	14	9	68.5215	Endo. retic.	Endo. retic.	No	No	No	No	No	No	Yes	Yes	Both	none	Plants	transmembrane protein, putative, expressed
AT2G46540	OS05G46450	65	93	3	4	66.6667	No targeting	No targeting	No	No	No	No	No	No	No	Yes	none	none	Plants	putative fiber protein
AT2G47760	OS01G07720	438	263	13	9	88.5932	No targeting	Endo. retic.	nd	No	nd	No	nd	No	nd	Yes	Both	none	Plants+Metazoa	alpha-1,3-mannosyltransferase (Alg3), putative
AT2G47910	OS08G07060	246	253	2	4	79.4466	Endo. retic.	Plastid	nd	No	nd	No	nd	No	nd	Yes	Both	none	Plants+Bacteria	CRR6 (CHLORORESPIRATORY REDUCTION 6)
AT2G47930	OS01G71170	136	158	1	1	61.3924	Endo. retic.	Endo. retic.	No	No	No	No	No	Yes	Yes	No	none	none	Plants	AGP26/ATAGP26 (ARABINOGALACTAN PROTEINS 26)
AT2G47960	OS10G35570	442	473	12	12	83.5095	No targeting	No targeting	nd	No	nd	No	nd	No	nd	No	Both	Both	Plants+Metazoa	PREDICTED: similar to LOC549181 protein
AT2G48070	OS05G33520	197	239	4	4	76.569	Plastid	Plastid	nd	No	nd	No	nd	Yes	nd	Yes	Both	Both	Plants	unknown
AT2G48120	OS05G32680	313	324	7	7	83.3333	Plastid	Plastid	No	No	No	No	No	No	No	Yes	Both	none	Plants	PAC (PALE CRESS)
AT3G01060	OS05G43650	455	392	6	5	89.5408	Plastid	Plastid	No	No	No	No	No	Yes	No	No	Both	none	Plants+Bacteria	Uncharacterized protein
AT3G01380	OS02G37050	921	913	16	17	75.1369	No targeting	No targeting	nd	nd	nd	nd	nd	nd	nd	nd	none	Both	Plants+Metazoa	GPI-anchor biosynthetic protein (Mcd4), putative
AT3G02220	OS01G55730	227	191	7	8	86.3874	No targeting	No targeting	No	No	No	No	No	No	Yes	Yes	Both	Both	Plants+Metazoa	PREDICTED: similar to Chromosome 9 open reading frame 85
AT3G02710	OS02G58460	529	516	8	8	90.6977	No targeting	No targeting	No	No	No	Yes	No	No	Yes	No	none	Both	Plants+Metazoa	catenin, beta like 1
AT3G03070	OS08G06430	110	117	3	3	76.9231	No targeting	Mitochondria	No	No	No	No	No	Yes	No	Yes	none	Both	Plants	NADH:ubiquinone oxidoreductase 16.3 kDa subunit
AT3G03100	OS10G42840	159	160	5	5	90	No targeting	No targeting	No	No	No	No	Yes	No	No	No	Both	Both	Plants+Metazoa	NADH dehydrogenase
AT3G03150	OS04G50970	121	119	2	2	72.2689	No targeting	Mitochondria	Yes	No	No	No	No	Yes	Yes	Yes	none	none	Plants	seed specific protein Bn15D1B
AT3G03210	OS10G39400	368	351	1	1	77.208	Endo. retic.	Endo. retic.	No	No	No	No	No	No	No	No	Both	Both	Plants	unknown
AT3G04020	OS03G16870	236	266	6	7	73.3083	No targeting	No targeting	nd	No	nd	No	nd	No	nd	No	Both	none	Plants	unknown
AT3G04160	OS04G28170	712	395	4	6	71.6456	No targeting	No targeting	nd	nd	nd	nd	nd	nd	nd	nd	Both	none	Plants	unknown
AT3G04560	OS02G57500	417	413	6	5	84.2615	Nucleus	No targeting	No	nd	No	nd	No	nd	No	nd	Both	Both	Plants	unknown
AT3G05070	OS06G51420	144	182	4	5	63.1868	No targeting	No targeting	No	No	No	No	Yes	Yes	No	No	Both	Both	Plants+Metazoa	coiled-coil domain containing 12
AT3G05320	OS02G07200	351	441	1	1	68.254	No targeting	No targeting	No	No	No	No	No	No	No	No	none	none	Plants	GDP-fucose protein-O-fucosyltransferase 1
AT3G05480	OS03G22450	439	384	10	7	84.375	Plastid	No targeting	No	No	No	No	No	Yes	Yes	Yes	none	Both	Plants+Metazoa	RAD9 homolog
AT3G05520	OS07G23200	308	273	10	10	85.348	No targeting	No targeting	No	No	No	No	Yes	No	No	No	none	none	Plants+Metazoa	capping protein (actin filament) muscle Z-line, alpha 2
AT3G05680	OS03G35340	2057	2049	24	29	65.3978	No targeting	No targeting	nd	nd	nd	nd	nd	nd	nd	nd	Both	none	Plants	EMB2016 (EMBRYO DEFECTIVE 2016)
AT3G05760	OS03G61640	202	202	10	10	93.0693	Nucleus	Nucleus	Yes	No	No	No	No	No	No	No	Both	none	Plants+Metazoa	zinc finger, matrin type 2
AT3G06610	OS03G61680	115	127	4	4	80.315	No targeting	No targeting	No	No	Yes	Yes	No	No	Yes	No	Both	none	Plants+Metazoa	PREDICTED: similar to Huntingtin interacting protein K
AT3G07140	OS11G28980	644	628	5	6	84.7134	Endo. retic.	Endo. retic.	No	nd	No	nd	No	nd	No	nd	Both	Both	Plants+Metazoa	GPI transamidase component Gpi16, putative
AT3G07270	OS04G56710	466	367	2	1	78.7466	No targeting	No targeting	No	Yes	No	No	No	No	No	No	none	Both	Plants+Bacteria+Metazoa	GTP cyclohydrolase I
AT3G07440	OS02G27740	235	302	5	7	61.5894	Mitochondria	Mitochondria	nd	nd	nd	nd	nd	nd	nd	nd	none	none	Plants	unknown
AT3G07480	OS09G33950	159	158	1	1	87.9747	Plastid	Mitochondria	Yes	nd	No	nd	Yes	nd	No	nd	A. thaliana	none	Plants	electron carrier/ iron ion binding
AT3G07640	OS02G37150	241	152	4	2	72.3684	No targeting	No targeting	nd	No	nd	No	nd	No	nd	Yes	O. sativa	none	Plants	unknown
AT3G07790	OS06G30710	508	504	1	1	84.7222	No targeting	No targeting	No	No	Yes	No	No	No	No	Yes	Both	Both	Plants+Metazoa	DiGeorge syndrome critical region protein 14
AT3G08010	OS02G39740	374	392	4	3	84.6939	No targeting	Plastid	No	No	No	No	No	No	No	No	none	Both	Plants+Bacteria	psaB translation factor
AT3G08610	OS05G40300	65	66	2	2	90.9091	Endo. retic.	Endo. retic.	No	No	No	No	No	No	Yes	Yes	none	Both	Plants	unknown
AT3G08840	OS07G49110	519	946	13	24	43.9746	No targeting	No targeting	No	No	No	No	No	No	No	No	none	O. sativa	Plants+Bacteria	D-alanyl-alanine synthetase A
AT3G09050	OS01G63410	258	260	2	2	80.3846	No targeting	No targeting	No	No	No	No	No	Yes	No	Yes	none	none	Plants	unknown
AT3G09085	OS03G15910	112	131	1	1	69.4656	No targeting	No targeting	Yes	nd	Yes	nd	No	nd	No	nd	none	none	Plants+Bacteria	membrane protein-like protein
AT3G09090	OS03G61050	896	851	13	13	90.2468	Endo. retic.	Endo. retic.	No	No	No	Yes	No	No	No	No	none	none	Plants+Metazoa	defective in exine formation
AT3G09150	OS01G72090	327	185	8	4	81.6216	No targeting	No targeting	No	No	No	No	No	No	Yes	Yes	none	none	Plants+Bacteria	phycoerythrobilin:ferredoxin oxidoreductase
AT3G09180	OS01G15850	402	311	7	6	81.9936	No targeting	No targeting	No	nd	No	nd	No	nd	No	nd	none	none	Plants	unknown
AT3G09430	OS07G49510	247	246	2	5	50	No targeting	No targeting	nd	nd	nd	nd	nd	nd	nd	nd	none	none	Plants	unknown
AT3G10220	OS04G59560	243	246	8	8	86.1789	No targeting	No targeting	No	No	No	No	No	Yes	No	Yes	none	none	Plants+Metazoa	tubulin folding cofactor B
AT3G10405	OS10G39800	212	210	7	8	79.0476	Plastid	No targeting	No	nd	No	nd	No	nd	Yes	nd	Both	A. thaliana	Plants	unknown
AT3G10572	OS06G48970	333	365	6	6	68.4932	No targeting	No targeting	No	No	No	No	Yes	Yes	Yes	No	Both	none	Plants	3-phosphoinositide-dependent protein kinase-1, putative
AT3G11220	OS06G43280	355	415	8	9	67.2289	No targeting	Plastid	No	nd	No	nd	Yes	nd	No	nd	Both	Both	Plants+Metazoa	pax neighbour protein
AT3G11620	OS01G72870	312	307	12	12	84.3648	No targeting	No targeting	No	No	No	No	No	No	No	Yes	Both	Both	Plants+Metazoa	RIKEN cDNA 1110057K04, isoform CRA_a
AT3G12010	OS10G26140	685	710	12	11	79.1549	No targeting	No targeting	No	No	No	No	Yes	Yes	Yes	Yes	Both	none	Plants+Metazoa	PREDICTED: similar to Chromosome 18 open reading frame 8
AT3G12040	OS02G53430	254	286	6	6	76.9231	No targeting	No targeting	nd	nd	nd	nd	nd	nd	nd	nd	none	none	Plants+Bacteria+Metazoa	3-methyladenine DNA glycosylase
AT3G12050	OS08G36150	360	426	3	3	71.831	No targeting	No targeting	No	No	No	Yes	No	No	Yes	No	none	none	Plants+Metazoa	Ahsa1 protein
AT3G12150	OS02G10160	363	366	5	5	91.8033	No targeting	No targeting	No	No	No	No	No	No	Yes	No	Both	none	Plants+Bacteria+Metazoa	C4orf29 protein
AT3G12210	OS03G51880	155	139	3	3	52.518	No targeting	No targeting	No	No	Yes	No	Yes	No	No	Yes	Both	Both	Plants+Metazoa	PREDICTED: similar to CG2446-PC, isoform C
AT3G12300	OS09G33570	190	253	5	6	73.913	No targeting	No targeting	No	nd	No	nd	No	nd	Yes	nd	none	none	Plants+Metazoa	transcription factor IIB
AT3G12345	OS06G28950	186	214	1	1	63.5514	No targeting	Plastid	Yes	nd	No	nd	No	nd	No	nd	none	none	Plants	FKBP-type peptidyl-prolyl cis-trans isomerase, putative
AT3G12530	OS01G14610	210	211	8	8	90.5213	No targeting	No targeting	No	No	No	No	No	Yes	No	Yes	Both	none	Plants+Metazoa	DNA replication complex GINS protein PSF2
AT3G12590	OS01G74310	1162	1188	16	16	80.7239	No targeting	No targeting	nd	nd	nd	nd	nd	nd	nd	nd	Both	none	Plants	unknown
AT3G12650	OS02G48680	238	357	1	6	42.577	Mitochondria	No targeting	No	No	Yes	No	No	Yes	Yes	Yes	Both	none	Plants	unknown
AT3G12960	OS08G01370	86	96	1	1	69.7917	No targeting	No targeting	No	Yes	No	No	No	No	No	No	none	none	Plants	seed maturation protein
AT3G13882	OS01G39010	147	146	3	3	72.6027	Mitochondria	No targeting	No	No	No	Yes	No	Yes	Yes	Yes	Both	Both	Plants	LIN1 protein
AT3G13940	OS11G40090	442	484	4	4	63.2231	No targeting	Nucleus	No	No	Yes	No	No	No	No	Yes	Both	none	Plants	DNA binding / DNA-directed RNA polymerase
AT3G14120	OS11G42420	1101	1088	24	24	86.6728	No targeting	No targeting	No	No	Yes	Yes	No	Yes	No	No	Both	none	Plants+Metazoa	PREDICTED: similar to nuclear pore complex protein
AT3G14430	OS08G41680	76	125	2	3	49.6	No targeting	No targeting	No	nd	No	nd	No	nd	Yes	nd	O. sativa	none	Plants	unknown
AT3G15110	OS02G20490	266	273	4	4	77.6557	Mitochondria	Mitochondria	nd	nd	nd	nd	nd	nd	nd	nd	Both	Both	Plants	unknown
AT3G15150	OS05G48880	249	145	7	4	83.4483	No targeting	No targeting	No	Yes	No	No	Yes	Yes	No	No	none	A. thaliana	Plants	unknown
AT3G15160	OS04G53530	562	572	16	16	89.1608	No targeting	No targeting	No	No	No	No	Yes	Yes	No	No	none	none	Plants+Metazoa	KIAA0415 protein, isoform CRA_d
AT3G15395	OS02G10370	59	61	2	2	86.8852	No targeting	No targeting	Yes	No	No	No	No	Yes	No	Yes	none	none	Plants	HrpN-interacting protein from Malus
AT3G15840	OS03G38950	268	271	8	7	80.0738	Plastid	Plastid	No	No	No	No	No	Yes	No	Yes	none	none	Plants	chloroplast post-illumination chlorophyll fluorescence increase protein
AT3G15900	OS02G56030	141	122	2	2	76.2295	Plastid	Plastid	No	No	No	No	No	No	No	No	none	none	Plants	unknown
AT3G16200	OS01G31220	456	445	4	4	85.3933	No targeting	No targeting	nd	No	nd	No	nd	No	nd	No	Both	none	Plants+Bacteria	unknown
AT3G16270	OS01G13160	690	693	5	5	82.8283	No targeting	No targeting	No	No	No	Yes	No	Yes	No	No	Both	Both	Plants+Metazoa	novel protein
AT3G16730	OS07G33360	695	508	11	8	70.4724	Nucleus	No targeting	nd	No	nd	Yes	nd	Yes	nd	No	none	none	Plants+Metazoa	Non-SMC condensin II complex, subunit H2
AT3G16990	OS03G19390	221	233	3	3	83.2618	No targeting	No targeting	nd	No	nd	No	nd	No	nd	No	Both	none	Plants+Bacteria	transcriptional activator, TenA family
AT3G17030	OS03G61700	648	647	13	13	80.0618	Nucleus	Nucleus	nd	No	nd	No	nd	No	nd	No	none	none	Plants	unknown
AT3G17590	OS02G49190	240	244	10	11	87.2951	No targeting	No targeting	No	No	No	No	No	Yes	No	No	none	none	Plants+Metazoa	SWI/SNF related, matrix associated, actin dependent regulator of chromatin, subfamily b, member 1
AT3G17740	OS02G53270	1149	1164	9	11	77.1478	Nucleus	Nucleus	nd	nd	nd	nd	nd	nd	nd	nd	Both	Both	Plants+Metazoa	BC002230 protein
AT3G17930	OS01G59080	190	209	5	5	71.2919	No targeting	Plastid	No	No	No	No	Yes	Yes	No	No	Both	none	Plants+Bacteria	unknown
AT3G18165	OS01G16010	253	195	6	5	86.6667	No targeting	No targeting	No	nd	No	nd	No	nd	Yes	nd	none	Both	Plants+Metazoa	breast carcinoma amplified sequence 2
AT3G18270	OS01G04630	410	446	6	7	78.4753	Plastid	No targeting	Yes	Yes	No	No	No	No	No	No	none	none	Plants+Bacteria	mandelate racemase/muconate lactonizing enzyme family protein
AT3G18510	OS06G41410	67	83	2	2	66.2651	No targeting	No targeting	No	No	No	No	No	No	Yes	Yes	none	none	Plants	unknown
AT3G18760	OS01G12090	139	146	2	2	80.137	No targeting	No targeting	No	No	Yes	No	No	No	No	Yes	Both	Both	Plants	ribosomal protein S6 family protein
AT3G18790	OS02G39050	300	311	1	1	87.7814	Nucleus	Nucleus	No	No	Yes	No	No	Yes	Yes	No	Both	Both	Plants+Metazoa	ISY1 splicing factor homolog (S. cerevisiae)
AT3G18800	OS04G59050	197	208	1	2	70.1923	No targeting	No targeting	No	No	No	No	No	No	No	Yes	none	none	Plants	unknown
AT3G18940	OS03G55790	281	281	7	7	83.9858	No targeting	No targeting	No	No	No	No	Yes	Yes	Yes	Yes	Both	Both	Plants+Metazoa	tumor necrosis factor superfamily, member 5-induced protein 1
AT3G19190	OS06G15700	1861	1908	12	13	68.4486	No targeting	No targeting	No	nd	Yes	nd	No	nd	Yes	nd	Both	none	Plants+Metazoa	autophagy regulatory protein Atg2, putative
AT3G19220	OS09G28480	187	187	3	3	58.8235	Mitochondria	No targeting	nd	No	nd	No	nd	No	nd	Yes	none	none	Plants	unknown
AT3G19550	OS12G32290	110	99	2	2	71.7172	Mitochondria	No targeting	Yes	No	No	No	No	No	No	No	none	none	Plants	unknown
AT3G19800	OS04G44340	229	262	7	7	66.0305	No targeting	No targeting	No	nd	No	nd	No	nd	No	nd	none	none	Plants	unknown
AT3G19870	OS02G58250	1117	1095	3	3	77.3516	No targeting	No targeting	nd	nd	nd	nd	nd	nd	nd	nd	Both	none	Plants	unknown
AT3G19900	OS02G58310	222	306	5	2	58.4967	No targeting	No targeting	No	nd	No	nd	No	nd	No	nd	none	none	Plants+Bacteria	unknown
AT3G20390	OS07G33240	187	165	6	5	89.0909	Plastid	Plastid	No	No	No	Yes	No	No	No	No	O. sativa	none	Plants+Bacteria+Metazoa	putative endoribonuclease L-PSP
AT3G20480	OS07G01200	395	372	8	7	76.8817	No targeting	No targeting	No	nd	No	nd	No	nd	Yes	nd	Both	none	Plants+Bacteria	tetraacyldisaccharide 4'-kinase
AT3G20680	OS05G42100	338	340	1	1	74.4118	No targeting	Plastid	nd	No	nd	No	nd	Yes	nd	Yes	Both	Both	Plants	unknown
AT3G20720	OS04G53670	1083	1209	18	20	76.0959	No targeting	No targeting	No	No	No	No	Yes	No	No	Yes	none	none	Plants	unknown
AT3G21110	OS09G29190	411	403	12	12	85.1117	Plastid	No targeting	No	nd	No	nd	Yes	nd	Yes	nd	Both	Both	Plants+Bacteria+Metazoa	phosphoribosylaminoimidazole-succinocarboxamide synthase
AT3G21350	OS06G11370	257	258	5	5	86.4341	No targeting	No targeting	nd	No	nd	No	nd	No	nd	Yes	none	none	Plants+Metazoa	mediator of RNA polymerase II transcription, subunit 6 homolog
AT3G21400	OS12G35550	188	187	3	3	75.4011	No targeting	No targeting	No	nd	No	nd	No	nd	No	nd	Both	none	Plants	unknown
AT3G21580	OS05G33230	205	388	5	7	48.1959	No targeting	Endo. retic.	No	No	No	No	No	Yes	No	No	Both	Both	Plants+Bacteria	possible cobalt transport protein
AT3G22590	OS03G46190	415	375	3	3	80.8	No targeting	No targeting	No	nd	Yes	nd	No	nd	Yes	nd	Both	Both	Plants+Metazoa	Vcell division cycle 73, Paf1/RNA polymerase II complex component, homolog (S. cerevisiae)
AT3G22660	OS07G29320	293	291	1	1	85.567	No targeting	Nucleus	No	No	Yes	Yes	No	Yes	Yes	Yes	Both	Both	Plants+Metazoa	EBNA1 binding protein 2
AT3G22990	OS07G41900	460	460	8	8	90	No targeting	No targeting	No	No	Yes	No	No	Yes	No	Yes	none	none	Plants	unknown
AT3G23490	OS10G33270	168	168	4	4	92.8571	No targeting	No targeting	Yes	No	No	No	No	No	No	No	Both	none	Plants+Bacteria+Metazoa	cyanate hydratase
AT3G23940	OS08G44530	608	594	14	14	93.6027	No targeting	Plastid	No	No	No	Yes	No	No	No	No	Both	Both	Plants+Bacteria+Metazoa	dihydroxy-acid dehydratase
AT3G24030	OS01G26140	276	283	2	2	83.3922	No targeting	No targeting	nd	No	nd	No	nd	Yes	nd	Yes	none	Both	Plants+Bacteria+Metazoa	hydroxyethylthiazole kinase
AT3G24160	OS08G45220	364	370	11	11	75.1351	Endo. retic.	Endo. retic.	No	No	No	No	No	Yes	No	Yes	none	none	Plants	type 1 membrane protein -like
AT3G25545	OS01G11970	267	247	1	1	72.8745	No targeting	No targeting	No	nd	No	nd	No	nd	No	nd	Both	none	Plants	fatty acid desaturase
AT3G25805	OS04G38850	335	285	5	3	75.4386	Plastid	Endo. retic.	nd	nd	nd	nd	nd	nd	nd	nd	Both	Both	Plants+Bacteria	unknown
AT3G26360	OS03G48830	181	105	4	2	80	No targeting	Mitochondria	nd	No	nd	No	nd	No	nd	Yes	Both	none	Plants	ribosomal protein-related
AT3G26570	OS02G38020	613	572	4	3	88.1119	No targeting	No targeting	No	No	No	No	No	No	No	No	none	none	Plants+Bacteria+Metazoa	phosphate transporter
AT3G26710	OS11G32320	267	265	4	4	81.1321	Plastid	No targeting	nd	nd	nd	nd	nd	nd	nd	nd	Both	Both	Plants+Bacteria	CPLD51 protein required for cyt b6 assembly
AT3G26740	OS01G01340	141	128	3	3	75	Endo. retic.	Plastid	Yes	No	No	No	No	No	No	Yes	none	none	Plants	putative CR9
AT3G26750	OS02G03820	526	592	1	5	64.1892	No targeting	Plastid	No	nd	No	nd	No	nd	No	nd	Both	none	Plants	unknown
AT3G26950	OS11G31110	548	548	7	9	74.635	Endo. retic.	Endo. retic.	No	nd	No	nd	Yes	nd	No	nd	none	none	Plants	unknown
AT3G27050	OS11G29700	182	191	7	8	78.0105	No targeting	Plastid	nd	No	nd	No	nd	Yes	nd	Yes	none	none	Plants	unknown
AT3G27100	OS01G69110	115	152	5	6	57.8947	No targeting	No targeting	No	nd	No	nd	No	nd	No	nd	none	none	Plants+Metazoa	PREDICTED: similar to e(y)2 protein
AT3G27180	OS01G69120	518	474	15	12	82.0675	Plastid	No targeting	nd	nd	nd	nd	nd	nd	nd	nd	none	none	Plants+Bacteria	RNA methyltransferase, TrmA family
AT3G27520	OS02G38180	198	374	2	6	31.8182	Nucleus	No targeting	No	nd	No	nd	No	nd	Yes	nd	none	none	Plants	unknown
AT3G27670	OS01G07490	1841	1842	21	24	75.2443	Plastid	No targeting	No	No	No	No	No	Yes	No	Yes	none	Both	Plants	putative RST1
AT3G28430	OS04G23210	837	993	21	25	64.9547	Mitochondria	No targeting	No	nd	No	nd	No	nd	Yes	nd	Both	none	Plants+Metazoa	PREDICTED: similar to KIAA0350 protein
AT3G28700	OS01G40620	471	504	10	10	88.6905	Mitochondria	Mitochondria	nd	nd	nd	nd	nd	nd	nd	nd	Both	none	Plants+Bacteria+Metazoa	DUF185 domain protein
AT3G28760	OS03G07420	422	390	10	10	87.6923	Plastid	No targeting	nd	No	nd	No	nd	No	nd	No	none	Both	Plants+Bacteria	3-dehydroquinate synthase
AT3G29130	OS03G43910	185	123	6	3	86.9919	No targeting	No targeting	nd	nd	nd	nd	nd	nd	nd	nd	Both	none	Plants	unknown
AT3G29300	OS04G55490	213	267	1	1	56.9288	Endo. retic.	Endo. retic.	nd	No	nd	No	nd	No	nd	Yes	none	none	Plants	unknown
AT3G32930	OS07G41710	249	245	4	4	77.1429	Plastid	No targeting	No	No	No	No	No	No	No	No	Both	none	Plants	unknown
AT3G44020	OS01G70460	159	145	4	4	80.6897	Plastid	Plastid	nd	nd	nd	nd	nd	nd	nd	nd	none	Both	Plants	thylakoid lumenal P17.1 protein
AT3G44620	OS08G44320	239	268	5	6	75.3731	No targeting	Plastid	nd	No	nd	No	nd	Yes	nd	No	none	none	Plants+Bacteria+Metazoa	protein tyrosine phosphatase
AT3G45050	OS06G51470	130	165	3	2	55.7576	Plastid	No targeting	No	nd	No	nd	No	nd	Yes	nd	Both	none	Plants	unknown
AT3G45740	OS03G17590	376	389	12	11	84.3188	Mitochondria	Mitochondria	No	No	No	No	No	Yes	No	No	none	none	Plants+Metazoa	phosphatidyl synthase
AT3G46220	OS05G02650	530	826	16	20	54.3584	No targeting	Nucleus	No	nd	No	nd	No	nd	Yes	nd	Both	Both	Plants+Metazoa	PREDICTED: similar to Protein KIAA0776
AT3G46750	OS10G36180	388	446	5	4	52.6906	No targeting	No targeting	No	No	No	No	No	No	No	No	none	none	Plants	Eukaryotic RNA polymerase II heptapeptide repeat
AT3G46940	OS03G46640	166	174	1	4	82.1839	No targeting	No targeting	No	No	Yes	No	No	No	Yes	Yes	Both	Both	Plants+Bacteria+Metazoa	deoxyuridine 5'-triphosphate nucleotidohydrolase
AT3G47610	OS09G24660	408	415	4	4	80	Nucleus	No targeting	No	No	No	No	No	No	Yes	No	none	none	Plants+Metazoa	thyroid hormone receptor interactor 4
AT3G47650	OS06G22690	136	131	4	4	81.6794	Plastid	Plastid	No	No	No	No	Yes	Yes	Yes	Yes	Both	Both	Plants	putative bundle sheath defective protein
AT3G48380	OS12G18760	645	660	13	14	82.8788	No targeting	No targeting	No	No	No	No	No	Yes	Yes	No	none	none	Plants+Metazoa	PREDICTED: similar to CG16979-PA
AT3G48500	OS01G67570	668	651	12	12	80.4916	No targeting	Nucleus	nd	nd	nd	nd	nd	nd	nd	nd	Both	none	Plants	CONSTANS interacting protein 5
AT3G49000	OS01G48720	523	506	14	14	73.1225	No targeting	Endo. retic.	No	No	No	No	Yes	No	No	No	Both	A. thaliana	Plants+Metazoa	RNA polymerase III subunit-like protein
AT3G49100	OS06G14550	103	81	4	3	75.3086	No targeting	No targeting	No	No	No	Yes	No	Yes	No	Yes	none	none	Plants+Metazoa	PREDICTED: similar to Signal recognition particle 9 kDa protein (SRP9)
AT3G49890	OS03G10410	220	233	5	5	71.6738	Nucleus	No targeting	No	nd	No	nd	No	nd	No	nd	Both	none	Plants	unknown
AT3G50430	OS07G02950	642	557	12	8	66.6068	Nucleus	Endo. retic.	nd	No	nd	No	nd	Yes	nd	Yes	Both	none	Plants	unknown
AT3G50685	OS10G15300	158	163	1	1	80.9816	No targeting	Plastid	No	No	No	No	No	Yes	Yes	Yes	Both	Both	Plants	unknown
AT3G51010	OS05G03540	188	192	3	3	72.3958	Mitochondria	Mitochondria	No	nd	No	nd	No	nd	Yes	nd	Both	none	Plants	unknown
AT3G51050	OS02G01070	698	378	13	7	91.7989	Endo. retic.	Endo. retic.	No	No	No	No	No	Yes	No	No	none	none	Plants	FG-GAP repeat-containing protein
AT3G51130	OS06G49990	410	426	14	14	89.2019	No targeting	No targeting	No	No	No	No	No	No	Yes	No	none	none	Plants+Metazoa	lin-10 homolog (C. elegans), isoform CRA_b
AT3G51500	OS02G10010	116	146	1	1	63.6986	No targeting	No targeting	No	No	Yes	No	No	No	Yes	Yes	none	none	Plants	unknown
AT3G51610	OS05G07640	230	227	9	9	87.6652	No targeting	Endo. retic.	No	No	No	No	Yes	Yes	No	Yes	Both	none	Plants	unknown
AT3G51790	OS10G39870	256	267	1	1	77.5281	Mitochondria	No targeting	No	No	No	No	No	No	Yes	Yes	Both	none	Plants+Bacteria	CcmE/CycJ protein
AT3G52040	OS01G16550	90	86	3	3	91.8605	No targeting	No targeting	Yes	No	Yes	Yes	No	No	Yes	Yes	none	Both	Plants	unknown
AT3G52070	OS03G11780	114	143	1	1	45.4545	Plastid	No targeting	No	No	No	No	Yes	No	Yes	Yes	none	none	Plants	unknown
AT3G52110	OS03G07810	362	398	7	7	57.5377	No targeting	No targeting	nd	No	nd	No	nd	Yes	nd	No	none	none	Plants	unknown
AT3G52300	OS08G37320	168	169	5	5	95.858	No targeting	No targeting	No	No	No	No	No	No	No	No	none	Both	Plants	mitochondrial F0 ATP synthase delta chain
AT3G52640	OS02G50360	676	520	16	13	83.8462	Endo. retic.	Endo. retic.	No	No	No	No	No	No	No	No	Both	none	Plants+Metazoa	nicastrin, isoform CRA_a
AT3G52730	OS05G33210	72	109	3	4	48.6239	No targeting	No targeting	No	No	Yes	No	Yes	No	No	No	Both	Both	Plants	ubiquinol--cytochrome c reductase
AT3G52860	OS05G06290	156	146	3	3	86.3014	No targeting	No targeting	nd	No	nd	No	nd	No	nd	No	none	none	Plants	unknown
AT3G53270	OS10G35130	280	283	7	7	84.4523	No targeting	No targeting	No	No	No	No	No	No	No	Yes	Both	Both	Plants	unknown
AT3G53580	OS12G37960	362	354	9	9	90.678	Plastid	Plastid	nd	nd	nd	nd	nd	nd	nd	nd	none	Both	Plants+Bacteria+Metazoa	diaminopimelate epimerase
AT3G54750	OS12G42700	589	620	14	14	70.8065	No targeting	No targeting	No	No	Yes	No	No	No	No	No	none	Both	Plants+Metazoa	downstream neighbor of SON, isoform CRA_a
AT3G54970	OS02G15360	353	328	7	7	77.1341	No targeting	No targeting	nd	nd	nd	nd	nd	nd	nd	nd	Both	none	Plants	unknown
AT3G55250	OS05G45030	277	271	3	3	84.8708	Plastid	No targeting	nd	No	nd	No	nd	No	nd	No	Both	none	Plants	calcium homeostasis regulator CHoR1
AT3G56040	OS05G39230	883	840	17	16	83.3333	Plastid	Plastid	No	nd	No	nd	Yes	nd	Yes	nd	none	none	Plants	low photochemical bleaching 1 protein
AT3G56210	OS03G46310	191	232	6	6	68.5345	Mitochondria	Mitochondria	No	nd	No	nd	No	nd	No	nd	Both	none	Plants	unknown
AT3G56290	OS01G60830	173	170	3	3	87.6471	Plastid	Plastid	nd	Yes	nd	No	nd	No	nd	No	Both	Both	Plants	unknown
AT3G56820	OS01G59520	220	226	3	3	78.7611	No targeting	No targeting	nd	No	nd	No	nd	Yes	nd	Yes	none	none	Plants	Cupin, RmlC-type
AT3G56870	OS03G39740	700	863	5	6	50.9849	Nucleus	Nucleus	No	No	No	Yes	No	Yes	Yes	No	none	none	Plants	unknown
AT3G56910	OS01G17150	148	143	2	2	76.2238	Plastid	Plastid	nd	No	nd	No	nd	Yes	nd	No	none	none	Plants	ribosomal protein, chloroplast
AT3G56940	OS01G17170	409	367	5	3	84.1962	Plastid	Plastid	Yes	No	No	No	No	No	Yes	No	none	none	Plants+Bacteria	putative Mg-protoporphyrin IX monomethyl ester cyclase
AT3G57000	OS02G18830	298	284	7	7	87.6761	No targeting	No targeting	Yes	No	Yes	Yes	No	No	No	Yes	Both	Both	Plants+Metazoa	nucleolar essential protein 1
AT3G57320	OS07G46710	102	100	4	4	71	No targeting	No targeting	No	No	No	No	No	No	No	Yes	Both	none	Plants	unknown
AT3G58730	OS04G55040	261	269	1	1	92.5651	No targeting	No targeting	Yes	Yes	No	Yes	Yes	Yes	No	No	none	Both	Plants+Bacteria+Metazoa	V-type ATP synthase subunit D
AT3G58830	OS01G58390	343	208	5	4	82.6923	Plastid	Mitochondria	nd	No	nd	Yes	nd	No	nd	Yes	Both	Both	Plants+Bacteria+Metazoa	HAD superfamily (subfamily IIIA) phosphatase, TIGR01668
AT3G59390	OS11G16560	273	216	11	9	80.0926	Endo. retic.	Endo. retic.	nd	No	nd	No	nd	Yes	nd	No	Both	A. thaliana	Plants+Metazoa	PREDICTED: similar to CG15643-PA
AT3G59400	OS11G16550	265	273	1	1	74.7253	No targeting	Plastid	nd	No	nd	No	nd	No	nd	Yes	none	Both	Plants+Bacteria	GUN4-like family protein
AT3G59430	OS09G33960	451	579	5	7	51.6408	No targeting	No targeting	No	No	No	No	No	Yes	No	No	none	none	Plants	putative ubiquitin-interacting factor 6
AT3G59650	OS03G10930	119	119	3	3	96.6387	Mitochondria	Mitochondria	nd	No	nd	Yes	nd	Yes	nd	No	Both	Both	Plants+Metazoa	mitochondrial ribosomal protein L43, putative
AT3G59840	OS05G42110	97	99	1	1	74.7475	No targeting	No targeting	No	nd	Yes	nd	No	nd	Yes	nd	none	none	Plants	putative allyl alcohol dehydrogenase-like protein
AT3G60310	OS06G05640	687	617	6	5	66.2885	No targeting	No targeting	No	nd	No	nd	No	nd	Yes	nd	none	none	Plants	unknown
AT3G60360	OS01G59500	228	229	8	9	88.6463	Nucleus	Nucleus	No	No	Yes	No	No	No	No	Yes	Both	Both	Plants+Metazoa	UTP11-like, U3 small nucleolar ribonucleoprotein, (yeast)
AT3G60480	OS04G46380	111	101	3	2	71.2871	No targeting	No targeting	nd	No	nd	No	nd	Yes	nd	No	O. sativa	none	Plants	unknown
AT3G60810	OS03G64140	214	213	7	7	84.507	Plastid	Plastid	No	No	No	No	Yes	No	Yes	Yes	none	Both	Plants+Bacteria	COG4446: Uncharacterized protein conserved in bacteria
AT3G60850	OS03G14290	648	648	1	1	75.6173	No targeting	No targeting	No	nd	No	nd	No	nd	Yes	nd	none	none	Plants	unknown
AT3G61800	OS02G19170	664	627	2	1	72.7273	No targeting	No targeting	nd	No	nd	No	nd	No	nd	Yes	Both	A. thaliana	Plants+Metazoa	PREDICTED: similar to ZK742.2
AT3G61870	OS02G03010	272	278	3	2	85.2518	Plastid	Plastid	No	No	No	No	No	Yes	No	No	Both	Both	Plants+Bacteria	COG1114: Branched-chain amino acid permeases
AT3G62010	OS03G38970	1254	1256	19	19	90.0478	No targeting	No targeting	No	No	No	No	No	Yes	No	No	none	none	Plants+Metazoa	PREDICTED: similar to paladin
AT3G62140	OS01G21860	214	210	7	7	80.9524	No targeting	No targeting	No	No	No	No	No	No	No	No	Both	none	Plants	unknown
AT3G62360	OS01G19470	1227	1193	28	27	87.6781	Endo. retic.	Endo. retic.	No	nd	No	nd	No	nd	No	nd	Both	none	Plants+Metazoa	PREDICTED: similar to NODAL modulator 2
AT3G62370	OS03G19580	361	362	8	8	84.5304	Endo. retic.	Endo. retic.	nd	No	nd	No	nd	Yes	nd	No	none	none	Plants	unknown
AT3G62920	OS05G30810	80	77	2	2	80.5195	No targeting	No targeting	nd	No	nd	No	nd	Yes	nd	Yes	none	none	Plants	unknown
AT3G63390	OS11G40200	175	206	1	2	63.5922	No targeting	No targeting	nd	Yes	nd	Yes	nd	No	nd	No	none	none	Plants	unknown
AT4G00026	OS03G14890	269	130	8	3	86.9231	Mitochondria	No targeting	No	No	No	No	No	No	No	Yes	Both	Both	Plants+Metazoa	mitochondrial inner membrane translocase
AT4G00231	OS03G02720	475	463	2	2	75.594	No targeting	No targeting	nd	No	nd	No	nd	Yes	nd	No	Both	Both	Plants+Metazoa	ataxin 10
AT4G00525	OS04G47130	140	154	2	2	57.7922	No targeting	No targeting	No	No	No	No	No	Yes	No	No	none	O. sativa	Plants	T1N6.11, related
AT4G00585	OS09G38740	88	83	2	2	89.1566	No targeting	No targeting	No	No	No	No	No	No	No	Yes	Both	O. sativa	Plants	unknown
AT4G01290	OS06G01680	991	1018	10	10	63.3595	No targeting	No targeting	No	No	Yes	No	No	No	No	Yes	none	none	Plants	A_IG002N01.4 gene product
AT4G01710	OS11G35360	132	137	4	4	90.5109	No targeting	No targeting	nd	No	nd	No	nd	Yes	nd	No	Both	none	Plants+Metazoa	Actin polymerization factor, putative, expressed
AT4G01880	OS03G61750	453	277	9	7	84.1155	No targeting	No targeting	nd	No	nd	No	nd	No	nd	No	Both	none	Plants+Metazoa	PREDICTED: similar to CG18048-PA
AT4G01897	OS03G36630	122	133	3	5	74.4361	No targeting	No targeting	nd	nd	nd	nd	nd	nd	nd	nd	Both	none	Plants	unknown
AT4G01900	OS05G04220	196	212	8	7	74.5283	Plastid	Plastid	No	nd	No	nd	No	nd	No	nd	Both	none	Plants+Bacteria	nitrogen regulatory protein P-II
AT4G01935	OS01G14890	237	383	5	6	44.6475	No targeting	No targeting	nd	nd	nd	nd	nd	nd	nd	nd	none	none	Plants	unknown
AT4G02030	OS03G52770	780	770	20	20	88.0519	No targeting	No targeting	No	No	No	No	No	No	Yes	Yes	none	none	Plants+Metazoa	Chromosome 11 open reading frame2
AT4G02405	OS07G14350	333	372	7	9	65.5914	Plastid	No targeting	nd	nd	nd	nd	nd	nd	nd	nd	none	A. thaliana	Plants+Bacteria	methyltransferase, putative, family protein
AT4G02425	OS01G21410	262	246	2	2	69.1057	No targeting	No targeting	No	No	No	Yes	No	No	No	No	Both	none	Plants	unknown
AT4G02530	OS06G49160	216	239	4	4	73.6402	Plastid	Plastid	No	No	No	No	No	Yes	No	No	Both	Both	Plants	chloroplast thylakoid lumen protein
AT4G02580	OS05G43360	255	274	10	10	87.9562	Mitochondria	Mitochondria	No	No	No	No	No	Yes	Yes	Yes	none	Both	Plants+Bacteria+Metazoa	NADH dehydrogenase subunit E
AT4G02620	OS04G05080	128	148	4	4	73.6486	No targeting	No targeting	nd	No	nd	No	nd	Yes	nd	Yes	none	Both	Plants+Metazoa	vacuolar ATP synthase subunit F
AT4G02725	OS03G49450	165	90	3	3	74.4444	Plastid	No targeting	No	No	No	No	No	Yes	Yes	Yes	Both	A. thaliana	Plants+Bacteria	unknown
AT4G03090	OS05G09630	877	588	14	8	61.7347	Mitochondria	No targeting	No	No	No	No	No	No	Yes	No	none	none	Plants	NDX1 homeobox protein
AT4G03150	OS12G34880	185	172	2	2	75.5814	Plastid	No targeting	nd	nd	nd	nd	nd	nd	nd	nd	none	none	Plants+Bacteria	unknown
AT4G03200	OS01G70950	818	801	15	14	84.2697	Mitochondria	Plastid	No	nd	No	nd	No	nd	No	nd	Both	none	Plants+Bacteria+Metazoa	thymidylate kinase
AT4G03240	OS01G57460	187	198	5	5	74.7475	Mitochondria	Mitochondria	nd	Yes	nd	No	nd	No	nd	No	Both	Both	Plants+Metazoa	frataxin-like protein
AT4G04614	OS06G42430	176	130	2	1	78.4615	Nucleus	Nucleus	No	No	No	No	No	No	Yes	No	Both	none	Plants	unknown
AT4G04920	OS10G35560	1250	1291	15	16	82.3393	No targeting	No targeting	nd	No	nd	No	nd	No	nd	No	Both	none	Plants	putative glycine-rich protein
AT4G08230	OS03G15720	113	107	4	4	85.9813	No targeting	No targeting	Yes	No	No	No	No	Yes	Yes	Yes	none	none	Plants	glycine-rich protein
AT4G08280	OS02G52900	126	140	3	3	75.7143	Mitochondria	No targeting	nd	nd	nd	nd	nd	nd	nd	nd	none	Both	Plants+Bacteria	Glutaredoxin 2
AT4G08960	OS06G11640	392	397	2	1	82.8715	No targeting	No targeting	nd	No	nd	No	nd	Yes	nd	No	none	Both	Plants+Metazoa	phosphotyrosyl phosphatase activator
AT4G10090	OS03G17560	262	256	5	5	75.3906	No targeting	No targeting	No	nd	No	nd	No	nd	No	nd	Both	none	Plants+Metazoa	Transmembrane protein 103
AT4G10100	OS02G35200	96	109	1	1	74.3119	No targeting	No targeting	No	nd	No	nd	Yes	nd	Yes	nd	Both	Both	Plants	CNX7/SIR5; catalytic
AT4G10180	OS01G01490	543	302	10	3	84.7682	No targeting	Mitochondria	No	No	No	Yes	Yes	Yes	Yes	Yes	none	Both	Plants+Metazoa	PREDICTED: similar to De-etiolated homolog 1 (Arabidopsis)
AT4G12590	OS09G32220	246	251	8	8	96.0159	No targeting	No targeting	No	No	Yes	No	No	No	No	Yes	none	Both	Plants+Metazoa	transmembrane protein 111
AT4G12760	OS05G34480	227	209	5	5	82.2967	No targeting	No targeting	nd	No	nd	No	nd	No	nd	Yes	Both	none	Plants	unknown
AT4G12800	OS12G23200	219	208	2	2	93.2692	Plastid	Plastid	No	No	No	No	No	No	Yes	No	none	Both	Plants+Bacteria	photosystem I reaction center protein subunit XI
AT4G13030	OS05G19280	481	382	9	8	68.8482	No targeting	No targeting	No	No	No	No	No	No	No	No	Both	none	Plants	unknown
AT4G13200	OS04G43350	185	122	3	4	68.8525	Plastid	Plastid	nd	No	nd	No	nd	Yes	nd	No	Both	none	Plants	unknown
AT4G13220	OS12G17830	176	163	4	4	78.5276	Plastid	Plastid	nd	nd	nd	nd	nd	nd	nd	nd	none	none	Plants	unknown
AT4G13720	OS10G31940	206	191	8	6	94.2408	No targeting	No targeting	nd	No	nd	No	nd	Yes	nd	No	Both	none	Plants+Bacteria+Metazoa	non-canonical purine NTP pyrophosphatase, rdgB/HAM1 family
AT4G14110	OS04G34930	197	196	5	5	83.6735	No targeting	No targeting	No	No	No	No	Yes	Yes	No	No	Both	none	Plants+Metazoa	COP9 constitutive photomorphogenic homolog subunit 8 (Arabidopsis)
AT4G14145	OS03G17910	134	122	3	3	93.4426	No targeting	No targeting	No	No	No	No	No	Yes	No	Yes	Both	none	Plants	kinesin like protein
AT4G14147	OS03G63090	169	169	8	8	98.8166	No targeting	No targeting	No	No	No	No	No	No	No	No	Both	Both	Plants+Metazoa	arp2/3 complex 20 kd subunit
AT4G14590	OS11G07030	508	242	2	1	76.4463	No targeting	No targeting	nd	No	nd	No	nd	No	nd	No	Both	none	Plants+Metazoa	integrator complex subunit 3
AT4G14970	OS07G05960	1286	1460	23	28	66.1644	No targeting	No targeting	nd	nd	nd	nd	nd	nd	nd	nd	Both	none	Plants+Metazoa	Fanconi anemia, complementation group D2
AT4G15770	OS07G47420	96	188	1	1	45.7447	No targeting	No targeting	No	Yes	Yes	No	No	Yes	No	Yes	Both	Both	Plants+Metazoa	60S ribosome subunit biogenesis protein NIP7
AT4G15790	OS12G35620	191	198	7	9	68.6869	Endo. retic.	No targeting	nd	No	nd	Yes	nd	Yes	nd	No	none	Both	Plants	unknown
AT4G16060	OS05G29020	237	308	8	8	71.4286	No targeting	No targeting	No	nd	No	nd	No	nd	No	nd	Both	none	Plants	unknown
AT4G16340	OS03G21080	1757	1852	31	31	87.473	No targeting	No targeting	No	nd	No	nd	No	nd	Yes	nd	none	Both	Plants+Metazoa	dedicator of cytokinesis 8
AT4G16410	OS07G41630	185	196	1	1	64.2857	Mitochondria	No targeting	No	No	No	No	No	No	Yes	No	none	O. sativa	Plants	unknown
AT4G16440	OS03G53750	451	476	11	11	83.6134	No targeting	No targeting	No	No	No	No	No	Yes	No	Yes	Both	Both	Plants+Bacteria+Metazoa	hydrogenase, Fe-only
AT4G16444	OS06G09840	178	173	7	7	78.6127	No targeting	Endo. retic.	No	No	No	No	No	Yes	Yes	No	Both	none	Plants	LET1 like protein
AT4G16450	OS08G33460	106	102	2	2	94.1176	No targeting	No targeting	No	No	No	No	No	Yes	No	No	Both	none	Plants	unknown
AT4G16510	OS02G44330	232	230	5	5	86.5217	No targeting	No targeting	nd	nd	nd	nd	nd	nd	nd	nd	Both	none	Plants	YbaK/prolyl-tRNA synthetase-like protein
AT4G17070	OS03G01090	367	331	5	5	82.7795	Plastid	No targeting	nd	No	nd	No	nd	No	nd	No	none	Both	Plants	peptidyl-prolyl cis-transisomerase, cyclophilin type
AT4G17430	OS10G41180	507	538	2	3	76.2082	No targeting	No targeting	nd	nd	nd	nd	nd	nd	nd	nd	Both	none	Plants	unknown
AT4G17540	OS10G41380	294	298	7	7	76.8456	No targeting	No targeting	No	No	No	No	No	No	No	No	Both	none	Plants	unknown
AT4G17760	OS06G04190	300	320	7	7	87.5	No targeting	No targeting	nd	No	nd	No	nd	Yes	nd	No	Both	Both	Plants+Metazoa	RAD1 homolog (S. pombe)
AT4G18230	OS03G30930	233	229	5	5	85.1528	No targeting	Endo. retic.	No	No	No	No	No	Yes	Yes	Yes	Both	none	Plants+Metazoa	UDP-N-acetylglucosamine transferase subunit ALG14
AT4G18372	OS06G46390	112	116	1	1	82.7586	No targeting	No targeting	nd	No	nd	No	nd	Yes	nd	Yes	Both	Both	Plants	small nuclear ribonucleoprotein-like
AT4G18460	OS01G14040	153	177	6	8	83.0508	No targeting	No targeting	No	No	No	No	No	Yes	No	Yes	Both	Both	Plants+Bacteria+Metazoa	D-tyrosyl-tRNA(Tyr) deacylase
AT4G18470	OS02G20870	432	470	15	15	72.766	No targeting	No targeting	No	No	Yes	No	No	No	Yes	No	none	none	Plants	putative negative regulator of systemic acquired resistance
AT4G18540	OS01G42760	520	592	4	1	70.4392	No targeting	No targeting	Yes	nd	No	nd	No	nd	No	nd	Both	none	Plants+Bacteria+Metazoa	integral membrane protein TmpA
AT4G19070	OS07G05040	171	239	4	3	54.3933	Mitochondria	No targeting	No	nd	No	nd	No	nd	No	nd	Both	none	Plants	cadmium-induced protein
AT4G19350	OS08G06520	180	170	8	8	76.4706	No targeting	No targeting	No	No	No	No	No	No	No	No	Both	none	Plants	EMB3006 (EMBRYO DEFECTIVE 3006)
AT4G19400	OS05G15180	148	150	5	5	76	No targeting	No targeting	Yes	No	Yes	No	No	Yes	No	Yes	none	none	Plants	unknown
AT4G19490	OS04G13470	1054	981	19	18	84.4037	No targeting	No targeting	No	nd	No	nd	No	nd	No	nd	none	Both	Plants+Metazoa	vacuolar protein sorting 54 (yeast)
AT4G20150	OS07G31490	81	163	3	4	46.0123	No targeting	No targeting	No	No	No	No	No	Yes	No	No	none	Both	Plants	unknown
AT4G20310	OS01G46590	393	331	6	4	49.8489	No targeting	Endo. retic.	nd	No	nd	No	nd	No	nd	Yes	none	none	Plants+Metazoa	membrane-bound transcription factor peptidase, site 2
AT4G21320	OS06G46900	286	383	5	6	65.5352	No targeting	No targeting	No	No	No	No	Yes	No	Yes	No	none	none	Plants+Bacteria+Metazoa	sulfonate biosynthesis enzyme, putative
AT4G21445	OS04G54320	154	163	2	3	71.7791	No targeting	No targeting	No	No	No	No	No	No	No	No	none	none	Plants+Bacteria	putative receptor-interacting protein
AT4G21720	OS04G58380	139	138	5	5	85.5072	No targeting	No targeting	Yes	No	No	No	No	No	No	No	none	none	Plants	unknown
AT4G22000	OS05G02410	130	128	1	3	87.5	No targeting	Nucleus	Yes	nd	No	nd	No	nd	No	nd	Both	Both	Plants	unknown
AT4G22330	OS03G49180	255	257	2	2	91.8288	No targeting	No targeting	No	No	No	No	No	Yes	No	No	none	none	Plants+Metazoa	alkaline phytoceramidase
AT4G22600	OS02G44250	273	252	1	2	59.9206	No targeting	No targeting	nd	No	nd	No	nd	Yes	nd	Yes	none	none	Plants	unknown
AT4G23890	OS07G09800	250	245	1	1	73.0612	Plastid	Plastid	No	nd	No	nd	No	nd	No	nd	Both	none	Plants+Bacteria	unknown
AT4G24040	OS10G37660	626	563	11	11	79.5737	No targeting	No targeting	No	nd	No	nd	No	nd	Yes	nd	none	Both	Plants+Bacteria+Metazoa	trehalase, periplasmic
AT4G24090	OS09G35990	308	312	3	3	75.9615	No targeting	No targeting	nd	nd	nd	nd	nd	nd	nd	nd	Both	none	Plants	unknown
AT4G24700	OS02G38170	143	175	1	1	55.4286	Nucleus	No targeting	No	nd	No	nd	No	nd	No	nd	none	none	Plants	unknown
AT4G24840	OS03G63250	756	754	12	12	87.6658	No targeting	No targeting	No	No	No	No	No	Yes	Yes	No	none	none	Plants+Metazoa	component of oligomeric golgi complex 2
AT4G24880	OS01G01130	417	385	7	7	88.8312	No targeting	No targeting	No	nd	No	nd	No	nd	No	nd	Both	Both	Plants+Metazoa	snurportin 1
AT4G24900	OS09G32940	421	307	7	4	63.5179	No targeting	No targeting	No	No	No	No	No	No	No	Yes	Both	none	Plants+Metazoa	PREDICTED: similar to coiled-coil domain containing 84
AT4G24930	OS01G01280	225	257	4	3	65.7588	No targeting	Plastid	No	nd	Yes	nd	Yes	nd	No	nd	Both	Both	Plants	Thylakoid lumenal 17.9 kDa protein, chloroplast precursor emb|CAB36735.1
AT4G25120	OS07G30980	1122	1220	28	28	69.5902	Nucleus	No targeting	nd	No	nd	No	nd	No	nd	Yes	none	Both	Plants+Bacteria+Metazoa	ATP-dependent DNA helicase PcrA
AT4G25315	OS09G34120	127	169	4	1	50.8876	No targeting	No targeting	nd	nd	nd	nd	nd	nd	nd	nd	Both	none	Plants	unknown
AT4G25330	OS05G32100	229	231	3	1	54.9784	No targeting	No targeting	nd	nd	nd	nd	nd	nd	nd	nd	none	none	Plants	unknown
AT4G25720	OS06G01410	320	342	11	11	77.4854	No targeting	Mitochondria	No	No	No	No	No	No	Yes	No	Both	Both	Plants+Bacteria	glutamine cyclotransferase
AT4G26240	OS01G37850	198	195	7	7	76.9231	No targeting	No targeting	No	No	No	No	No	No	No	No	none	none	Plants	putative protein (fragment)
AT4G26370	OS03G45400	301	287	7	7	81.8815	Plastid	Plastid	No	No	No	No	Yes	No	No	No	Both	none	Plants	antitermination NusB domain-containing protein
AT4G26980	OS06G46590	343	346	6	6	87.2832	No targeting	No targeting	nd	No	nd	No	nd	No	nd	Yes	none	none	Plants	unknown
AT4G27390	OS05G42280	235	234	6	6	74.359	No targeting	Plastid	nd	No	nd	No	nd	No	nd	No	Both	none	Plants	unknown
AT4G27510	OS02G26300	728	592	5	4	62.8378	No targeting	Nucleus	nd	nd	nd	nd	nd	nd	nd	nd	none	none	Plants	unknown
AT4G28020	OS09G25950	351	391	9	9	76.4706	No targeting	No targeting	No	nd	No	nd	No	nd	No	nd	Both	none	Plants+Bacteria+Metazoa	chromosome 9 open reading frame 156
AT4G28025	OS02G39730	157	156	5	5	75.641	No targeting	Plastid	No	No	No	No	No	Yes	No	No	Both	none	Plants	unknown
AT4G28200	OS02G01350	648	714	6	7	77.451	Nucleus	Nucleus	Yes	No	No	Yes	No	Yes	Yes	No	Both	Both	Plants+Metazoa	UTP6, small subunit (SSU) processome component, homolog (yeast)
AT4G28260	OS10G35710	516	480	3	2	72.9167	No targeting	No targeting	No	No	No	No	No	No	Yes	Yes	none	none	Plants	unknown
AT4G28660	OS01G71190	183	180	2	2	79.4444	Plastid	Plastid	No	No	No	No	No	No	No	Yes	none	Both	Plants+Bacteria	possible Photosystem II reaction center Psb28 protein
AT4G29070	OS07G46420	259	265	2	2	69.8113	No targeting	No targeting	No	No	No	No	No	No	Yes	No	none	none	Plants	unknown
AT4G29170	OS09G10850	230	207	10	10	93.2367	No targeting	No targeting	No	Yes	No	No	No	Yes	Yes	Yes	Both	Both	Plants+Metazoa	PREDICTED: similar to GAJ protein
AT4G29420	OS01G09740	446	453	2	2	65.3422	No targeting	No targeting	nd	nd	nd	nd	nd	nd	nd	nd	none	none	Plants	F-box family protein
AT4G29520	OS06G05740	306	169	7	4	91.716	Endo. retic.	Nucleus	No	No	No	No	Yes	Yes	Yes	Yes	Both	Both	Plants+Metazoa	unknown
AT4G29660	OS05G46280	103	105	2	2	81.9048	No targeting	Mitochondria	No	No	No	No	No	No	No	Yes	Both	none	Plants	EMB2752 (EMBRYO DEFECTIVE 2752)
AT4G29735	OS06G37070	76	76	4	4	94.7368	Endo. retic.	No targeting	No	No	No	No	Yes	No	No	No	Both	none	Plants	unknown
AT4G29910	OS03G55200	534	524	4	4	78.8168	No targeting	No targeting	No	No	No	No	No	Yes	No	No	none	Both	Plants+Metazoa	origin recognition complex subunit 5
AT4G29960	OS04G51780	291	278	5	5	73.3813	No targeting	No targeting	No	No	No	No	No	No	No	Yes	Both	A. thaliana	Plants	unknown
AT4G30010	OS02G07910	90	95	1	1	76.8421	No targeting	No targeting	No	No	Yes	Yes	No	No	No	No	none	A. thaliana	Plants	fiber protein
AT4G30150	OS03G10600	2009	1713	10	14	65.0321	No targeting	No targeting	nd	nd	nd	nd	nd	nd	nd	nd	Both	none	Plants	unknown
AT4G30840	OS08G16600	361	354	5	5	78.8136	No targeting	No targeting	No	No	Yes	No	No	Yes	No	No	Both	none	Plants+Metazoa	hypothetical WD40 domain protein
AT4G30993	OS06G08470	209	298	6	8	53.6913	Endo. retic.	No targeting	No	No	No	No	No	No	No	Yes	none	none	Plants	unknown
AT4G31120	OS02G04660	642	649	23	22	92.9122	No targeting	No targeting	No	No	No	Yes	No	No	Yes	No	none	Both	Plants+Metazoa	protein arginine N-methyltransferase
AT4G31150	OS06G45330	277	205	9	5	81.9512	No targeting	No targeting	nd	No	nd	No	nd	Yes	nd	No	Both	none	Plants+Bacteria+Metazoa	endonuclease V
AT4G31460	OS07G36090	212	204	2	2	88.7255	Nucleus	No targeting	No	No	No	No	No	No	No	Yes	Both	Both	Plants+Metazoa	50S ribosomal protein L24
AT4G31560	OS01G71330	137	328	2	5	28.6585	Plastid	Plastid	nd	No	nd	No	nd	Yes	nd	Yes	none	none	Plants	unknown
AT4G31720	OS09G26180	134	151	6	6	82.7815	No targeting	No targeting	No	No	Yes	No	Yes	No	No	Yes	Both	Both	Plants+Metazoa	PREDICTED: similar to TAF10 RNA polymerase II, TATA box binding protein (TBP)-associated factor
AT4G31830	OS09G04100	100	121	1	1	66.1157	No targeting	No targeting	nd	No	nd	No	nd	No	nd	No	none	none	Plants	unknown
AT4G32050	OS02G55530	618	639	17	18	79.3427	No targeting	No targeting	No	No	No	No	Yes	No	Yes	No	none	none	Plants+Metazoa	neurochondrin, isoform CRA_a
AT4G32260	OS03G17070	219	211	2	1	85.3081	Plastid	Plastid	No	No	No	No	Yes	No	No	Yes	none	none	Plants+Bacteria	F-ATPase family transporter: protons (mitochondrial)
AT4G32680	OS01G64370	282	298	2	2	62.4161	No targeting	No targeting	No	No	No	No	Yes	Yes	Yes	No	none	none	Plants	unknown
AT4G32690	OS06G39140	175	172	4	4	89.5349	No targeting	No targeting	No	Yes	No	No	Yes	Yes	No	Yes	none	none	Plants+Bacteria	2-on-2 hemoglobin
AT4G32750	OS02G17250	293	303	3	3	82.1782	No targeting	Mitochondria	No	No	Yes	No	No	No	Yes	Yes	none	none	Plants	unknown
AT4G32770	OS02G17650	488	475	10	11	84.2105	Plastid	Plastid	No	nd	No	nd	No	nd	No	nd	none	Both	Plants+Bacteria	tocopherol cyclase
AT4G32910	OS01G54240	716	733	18	18	85.5389	No targeting	No targeting	No	No	Yes	Yes	No	No	Yes	No	Both	Both	Plants+Metazoa	nucleoporin 85
AT4G32915	OS03G44820	155	153	5	5	73.8562	Mitochondria	Mitochondria	nd	No	nd	No	nd	No	nd	Yes	none	none	Plants+Bacteria	glutamyl-tRNA (Gln) amidotransferase subunit C
AT4G33140	OS06G09320	353	358	6	6	74.8603	Mitochondria	Mitochondria	No	No	No	Yes	No	No	Yes	No	Both	none	Plants	tac7077, putative
AT4G33480	OS04G59570	336	319	10	10	82.4451	Plastid	Plastid	No	nd	No	nd	No	nd	Yes	nd	Both	Both	Plants	unknown
AT4G33625	OS07G02710	200	208	6	6	82.2115	No targeting	No targeting	Yes	No	No	Yes	No	Yes	No	No	none	none	Plants	unknown
AT4G33640	OS03G48390	95	87	2	2	95.4023	No targeting	No targeting	nd	No	nd	No	nd	No	nd	No	Both	Both	Plants+Metazoa	PREDICTED: similar to HSPC280
AT4G33925	OS07G40310	132	159	5	5	58.4906	No targeting	Endo. retic.	No	nd	No	nd	No	nd	No	nd	Both	Both	Plants+Metazoa	hCG1643345, isoform CRA_a
AT4G34260	OS10G19880	843	851	9	10	81.9036	Endo. retic.	No targeting	Yes	nd	No	nd	No	nd	No	nd	none	none	Plants+Bacteria+Metazoa	glycoside hydrolase family 95
AT4G34270	OS03G55270	290	290	8	8	85.8621	No targeting	No targeting	No	No	No	No	No	Yes	No	Yes	Both	Both	Plants+Metazoa	TOR signalling pathway protein TipA, putative
AT4G34310	OS03G08700	1228	1193	10	10	83.487	Mitochondria	Mitochondria	nd	nd	nd	nd	nd	nd	nd	nd	Both	none	Plants+Bacteria+Metazoa	serine active site containing 1
AT4G34412	OS01G04910	143	172	5	6	77.907	No targeting	No targeting	nd	No	nd	No	nd	Yes	nd	No	Both	Both	Plants+Metazoa	Tp53rk binding protein
AT4G34730	OS06G04610	215	209	3	3	81.8182	Plastid	Mitochondria	Yes	No	No	No	No	Yes	No	No	Both	Both	Plants+Bacteria	ribosome-binding factor A
AT4G35910	OS12G39840	458	464	7	7	76.2931	No targeting	Plastid	No	nd	Yes	nd	No	nd	Yes	nd	Both	none	Plants	unknown
AT4G35980	OS05G28480	87	85	3	3	80	No targeting	No targeting	No	No	Yes	No	No	No	No	No	Both	none	Plants	unknown
AT4G36440	OS01G15790	394	321	16	13	76.6355	Endo. retic.	No targeting	No	No	No	No	No	Yes	No	No	none	none	Plants	unknown
AT4G37090	OS02G09380	186	260	5	5	53.8462	Nucleus	Nucleus	No	nd	Yes	nd	Yes	nd	No	nd	A. thaliana	none	Plants	unknown
AT4G37830	OS03G56190	102	98	4	4	87.7551	Mitochondria	Mitochondria	No	No	No	No	No	No	No	No	none	Both	Plants	cytochrome c oxidase-related
AT4G37925	OS04G45600	217	220	2	2	78.1818	No targeting	No targeting	nd	nd	nd	nd	nd	nd	nd	nd	Both	none	Plants+Bacteria	NADH dehydrogenase I subunit M
AT4G38090	OS08G37310	234	259	4	6	77.6062	No targeting	No targeting	nd	nd	nd	nd	nd	nd	nd	nd	Both	Both	Plants+Bacteria	thymidylate synthase
AT4G38225	OS03G03670	363	349	4	4	75.0716	No targeting	No targeting	nd	nd	nd	nd	nd	nd	nd	nd	none	Both	Plants	Aminoacylase ACY1 and related metalloexopeptidases (ISS)
AT4G38240	OS02G58590	444	448	18	18	73.2143	Endo. retic.	Endo. retic.	No	No	No	No	No	No	Yes	No	none	none	Plants+Metazoa	N-acetylglucosaminyltransferase I
AT4G38440	OS06G37640	1465	1487	10	11	72.6967	No targeting	No targeting	nd	nd	nd	nd	nd	nd	nd	nd	none	Both	Plants	unknown
AT4G38490	OS09G27690	153	225	5	5	47.1111	Plastid	No targeting	No	nd	No	nd	No	nd	No	nd	A. thaliana	none	Plants	unknown
AT4G38980	OS02G26960	280	251	1	1	62.9482	No targeting	No targeting	No	No	Yes	No	Yes	Yes	Yes	Yes	none	none	Plants	unknown
AT4G39630	OS08G19370	233	233	6	6	60.9442	No targeting	No targeting	No	No	Yes	No	No	No	No	No	none	none	Plants	unknown
AT5G02160	OS05G01950	87	131	2	1	49.6183	Plastid	Plastid	No	No	Yes	No	No	Yes	Yes	Yes	none	none	Plants	unknown
AT5G02410	OS04G42490	509	506	8	8	82.2134	Endo. retic.	Endo. retic.	No	No	No	No	No	Yes	No	No	Both	none	Plants+Metazoa	glucosyltransferase (Die2), putative
AT5G02710	OS03G24850	176	168	4	2	55.9524	Plastid	Nucleus	nd	No	nd	No	nd	No	nd	No	Both	none	Plants+Bacteria	Predicted Fe-S-cluster oxidoreductase
AT5G02740	OS03G17450	228	238	6	6	68.4874	No targeting	Mitochondria	No	Yes	Yes	No	Yes	No	No	Yes	none	none	Plants	nucleotide binding
AT5G03555	OS02G44680	599	538	1	1	88.6617	Plastid	Mitochondria	nd	nd	nd	nd	nd	nd	nd	nd	none	none	Plants+Bacteria+Metazoa	NCS1 nucleoside transporter family
AT5G03560	OS08G44650	241	216	3	3	84.7222	Mitochondria	Mitochondria	nd	nd	nd	nd	nd	nd	nd	nd	none	none	Plants+Metazoa	PREDICTED: similar to CG13776-PA
AT5G03770	OS01G63840	447	436	11	10	81.1927	No targeting	No targeting	nd	nd	nd	nd	nd	nd	nd	nd	Both	none	Plants+Bacteria	3-deoxy-D-manno-octulosonic-acid transferase
AT5G03860	OS04G40990	562	567	4	4	89.5944	No targeting	No targeting	nd	Yes	nd	No	nd	No	nd	No	Both	none	Plants+Bacteria+Metazoa	malate synthase
AT5G03900	OS02G33010	429	536	11	13	64.7388	Plastid	Plastid	nd	nd	nd	nd	nd	nd	nd	nd	none	none	Plants+Bacteria	Mitochondrial Fe-S cluster biosynthesis protein ISA2 (contains a HesB-like domain) (ISS)
AT5G04000	OS05G41620	116	132	2	1	64.3939	No targeting	No targeting	No	No	No	Yes	No	No	No	Yes	none	none	Plants	unknown
AT5G04830	OS01G73500	178	205	6	5	73.6585	No targeting	No targeting	No	No	No	No	No	No	No	No	none	none	Plants	unknown
AT5G04910	OS01G16080	217	241	4	4	73.8589	No targeting	No targeting	nd	No	nd	No	nd	No	nd	No	Both	O. sativa	Plants	unknown
AT5G04920	OS01G59800	440	447	8	8	80.9843	No targeting	No targeting	Yes	nd	No	nd	No	nd	No	nd	Both	none	Plants+Metazoa	vacuolar protein sorting protein (Vps36), putative
AT5G05680	OS04G51900	810	709	9	8	82.0874	No targeting	No targeting	No	No	No	No	No	No	No	No	Both	none	Plants+Metazoa	nuclear pore complex protein-related protein
AT5G05930	OS05G37950	274	270	9	9	78.1481	No targeting	No targeting	No	No	No	No	No	Yes	No	Yes	none	none	Plants+Metazoa	guanylyl cyclase
AT5G06240	OS05G02190	162	167	3	1	83.8323	No targeting	No targeting	No	No	No	No	No	No	No	No	Both	Both	Plants	EMB2735 (EMBRYO DEFECTIVE 2735)
AT5G06590	OS12G42840	314	292	9	8	74.3151	No targeting	No targeting	No	No	No	No	No	No	No	Yes	none	none	Plants	unknown
AT5G06830	OS06G21560	549	558	10	9	82.6165	No targeting	No targeting	No	No	No	No	No	Yes	Yes	No	Both	none	Plants+Metazoa	CDK5 regulatory subunit associated protein 3
AT5G07020	OS02G35090	235	241	3	2	73.444	No targeting	Plastid	No	No	No	No	No	Yes	Yes	No	none	none	Plants	putative proline-rich family protein
AT5G07380	OS01G01400	641	478	12	12	79.4979	No targeting	No targeting	No	No	No	No	No	Yes	No	Yes	none	none	Plants	unknown
AT5G07590	OS10G41370	458	470	6	6	90.6383	No targeting	No targeting	No	No	No	No	Yes	No	Yes	No	none	none	Plants+Metazoa	WD repeat domain 8
AT5G07630	OS07G30250	401	339	11	10	62.8319	No targeting	No targeting	nd	No	nd	No	nd	No	nd	No	Both	A. thaliana	Plants+Metazoa	nuclear division RFT1-like protein
AT5G07950	OS03G11450	303	271	8	8	80.8118	Plastid	No targeting	No	nd	No	nd	No	nd	No	nd	Both	none	Plants	unknown
AT5G07960	OS03G54980	107	113	3	3	88.4956	No targeting	No targeting	No	No	No	Yes	No	No	No	No	Both	none	Plants	UPF0139 protein, putative, expressed
AT5G08040	OS12G38650	54	54	2	2	90.7407	No targeting	No targeting	No	No	No	Yes	No	Yes	No	Yes	none	none	Plants	TOM5 (MITOCHONDRIAL IMPORT RECEPTOR SUBUNIT TOM5 HOMOLOG)
AT5G08060	OS01G55770	131	137	1	1	78.1022	Mitochondria	Plastid	No	nd	No	nd	Yes	nd	Yes	nd	Both	none	Plants	unknown
AT5G08170	OS04G39210	383	380	10	10	87.1053	No targeting	No targeting	nd	nd	nd	nd	nd	nd	nd	nd	none	none	Plants+Bacteria+Metazoa	Porphyromonas-type peptidyl-arginine deiminase
AT5G08280	OS02G07230	382	358	5	5	91.3408	No targeting	Plastid	No	No	No	No	No	Yes	Yes	Yes	none	Both	Plants+Bacteria+Metazoa	porphobilinogen deaminase
AT5G08530	OS07G45090	486	504	2	2	93.8492	Mitochondria	Mitochondria	No	No	No	No	No	Yes	No	Yes	none	Both	Plants+Bacteria+Metazoa	NADH-quinone oxidoreductase, F subunit
AT5G08540	OS04G44560	346	338	6	6	81.6568	Plastid	Plastid	No	nd	No	nd	No	nd	No	nd	Both	Both	Plants	RNA-binding protein RBM5 and related proteins, contain G-patch and RRM domains (ISS)
AT5G09270	OS01G64190	111	128	1	1	70.3125	No targeting	No targeting	No	nd	Yes	nd	No	nd	Yes	nd	Both	none	Plants	unknown
AT5G09310	OS01G72960	146	156	2	2	74.359	No targeting	No targeting	nd	nd	nd	nd	nd	nd	nd	nd	Both	none	Plants	Gamma-secretase subunit PEN2-like
AT5G09860	OS03G01970	599	638	20	20	81.9749	No targeting	No targeting	No	No	No	No	No	No	Yes	Yes	Both	Both	Plants+Metazoa	THO complex 1
AT5G10320	OS04G37810	403	424	14	14	79.0094	No targeting	No targeting	No	No	No	No	No	Yes	Yes	Yes	none	none	Plants+Bacteria	unknown
AT5G10700	OS04G51570	200	185	3	2	78.9189	Mitochondria	No targeting	nd	No	nd	No	nd	No	nd	Yes	Both	Both	Plants+Metazoa	PREDICTED: similar to CG14903-PA
AT5G10780	OS03G24580	180	178	6	6	92.1348	No targeting	No targeting	No	No	No	No	No	Yes	No	No	Both	Both	Plants+Metazoa	transmembrane protein 85
AT5G10910	OS02G04500	434	436	5	5	78.6697	Mitochondria	Mitochondria	nd	No	nd	No	nd	Yes	nd	No	Both	none	Plants+Bacteria+Metazoa	S-adenosyl-methyltransferase MraW
AT5G11040	OS04G42370	1186	1187	10	10	88.711	No targeting	No targeting	nd	No	nd	No	nd	Yes	nd	Yes	none	none	Plants+Metazoa	NIK and IKK(beta) binding protein
AT5G11530	OS01G12890	1096	1057	6	4	56.5752	Nucleus	Nucleus	nd	No	nd	No	nd	Yes	nd	No	none	none	Plants	EMBYO FLOWERING 1-like protein
AT5G11560	OS05G14170	978	866	12	9	89.6074	Endo. retic.	No targeting	nd	No	nd	No	nd	No	nd	Yes	Both	Both	Plants+Metazoa	PREDICTED: similar to CG2943-PA
AT5G11640	OS01G10340	253	262	9	11	78.2443	No targeting	No targeting	No	nd	No	nd	No	nd	No	nd	none	none	Plants+Metazoa	thioredoxin domain containing 14
AT5G11680	OS09G33800	207	206	5	5	92.233	No targeting	No targeting	No	Yes	No	No	No	No	No	No	Both	none	Plants	unknown
AT5G11780	OS01G41640	494	542	5	5	59.9631	No targeting	No targeting	No	No	Yes	Yes	No	No	Yes	No	O. sativa	none	Plants	unknown
AT5G11810	OS02G04260	306	337	6	6	71.8101	No targeting	No targeting	nd	nd	nd	nd	nd	nd	nd	nd	none	none	Plants	unknown
AT5G11980	OS12G35290	569	610	12	12	86.2295	No targeting	No targeting	No	nd	No	nd	Yes	nd	No	nd	none	Both	Plants+Metazoa	component of oligomeric golgi complex 8
AT5G12130	OS05G03000	384	381	14	13	81.1024	No targeting	Plastid	nd	No	nd	No	nd	Yes	nd	No	Both	none	Plants+Bacteria	Integral membrane protein TerC
AT5G12370	OS12G13590	825	806	24	24	94.1687	No targeting	No targeting	No	No	No	No	No	No	No	No	none	none	Plants+Metazoa	exocyst complex component 5
AT5G12930	OS09G31350	439	456	6	6	67.1053	No targeting	Plastid	No	nd	No	nd	No	nd	No	nd	none	none	Plants	unknown
AT5G13030	OS06G21600	633	626	8	8	90.4153	Endo. retic.	Plastid	nd	nd	nd	nd	nd	nd	nd	nd	Both	Both	Plants+Bacteria+Metazoa	YdiU domain protein
AT5G13050	OS07G39070	277	282	8	7	79.4326	Mitochondria	Mitochondria	nd	nd	nd	nd	nd	nd	nd	nd	none	none	Plants+Bacteria+Metazoa	5-formyltetrahydrofolate cyclo-ligase
AT5G13190	OS02G31100	134	199	3	5	61.3065	No targeting	No targeting	No	Yes	No	No	No	No	Yes	No	Both	none	Plants	LITAF-domain-containing protein
AT5G13240	OS04G56730	224	224	10	10	87.9464	No targeting	No targeting	No	No	No	No	No	No	Yes	No	none	Both	Plants+Metazoa	MAF1 homolog (S. cerevisiae)
AT5G13390	OS11G32470	1123	1032	4	5	85.9496	Plastid	No targeting	No	nd	No	nd	No	nd	No	nd	none	none	Plants	NEF1-like protein
AT5G13420	OS01G70170	438	482	7	5	81.1203	Plastid	No targeting	No	No	No	No	No	No	No	No	none	none	Plants+Bacteria	putative transaldolase
AT5G13680	OS07G37640	1319	1343	5	6	82.0551	No targeting	No targeting	nd	No	nd	Yes	nd	No	nd	No	Both	Both	Plants+Metazoa	inhibitor of kappa light polypeptide gene enhancer in B-cells, kinase complex-associated protein
AT5G13690	OS04G55730	806	668	19	16	85.0299	Endo. retic.	Endo. retic.	No	nd	No	nd	No	nd	No	nd	Both	none	Plants+Bacteria+Metazoa	alpha-N-acetylglucosaminidase precursor
AT5G14410	OS01G71210	133	169	2	1	55.6213	Nucleus	Mitochondria	nd	No	nd	No	nd	No	nd	Yes	none	none	Plants	unknown
AT5G15680	OS02G58410	2151	2142	17	17	91.6433	No targeting	No targeting	nd	nd	nd	nd	nd	nd	nd	nd	none	Both	Plants+Metazoa	cell morphogenesis protein (PAG1), putative
AT5G16020	OS01G42060	641	676	8	9	69.5266	Endo. retic.	Endo. retic.	nd	nd	nd	nd	nd	nd	nd	nd	none	none	Plants	stress protein-related
AT5G16060	OS03G15240	95	92	3	3	89.1304	No targeting	No targeting	nd	No	nd	Yes	nd	Yes	nd	No	Both	Both	Plants	unknown
AT5G16160	OS01G49490	133	145	4	5	65.5172	Nucleus	Nucleus	nd	nd	nd	nd	nd	nd	nd	nd	none	none	Plants	unknown
AT5G16280	OS03G57300	1265	1259	28	28	80.4607	No targeting	Plastid	nd	nd	nd	nd	nd	nd	nd	nd	Both	none	Plants+Metazoa	PREDICTED: similar to Protein TRS85 homolog
AT5G16300	OS01G56910	1068	1030	6	6	82.1359	No targeting	No targeting	No	nd	No	nd	No	nd	No	nd	none	Both	Plants+Metazoa	component of oligomeric golgi complex 1
AT5G16520	OS01G01040	608	524	8	7	81.2977	No targeting	No targeting	No	No	No	No	No	Yes	No	No	none	none	Plants	unknown
AT5G16620	OS04G35900	447	429	14	14	79.4872	Plastid	Plastid	No	No	No	Yes	No	Yes	No	No	none	none	Plants	Tic40-related protein
AT5G16690	OS10G26280	734	718	17	17	79.2479	No targeting	No targeting	nd	nd	nd	nd	nd	nd	nd	nd	Both	Both	Plants+Metazoa	origin recognition complex subunit 3
AT5G16810	OS02G46750	418	279	12	9	86.7384	No targeting	No targeting	No	No	No	No	No	No	No	Yes	none	A. thaliana	Plants	ATP binding / protein kinase
AT5G16850	OS12G19550	1123	623	12	4	75.923	Nucleus	No targeting	Yes	No	No	Yes	No	No	No	Yes	none	Both	Plants+Metazoa	telomerase reverse transcriptase
AT5G16940	OS09G23370	135	149	1	1	77.8523	No targeting	No targeting	nd	nd	nd	nd	nd	nd	nd	nd	Both	none	Plants+Bacteria+Metazoa	glutathione-dependent formaldehyde-activating, GFA
AT5G17070	OS06G19650	277	297	8	7	68.6869	No targeting	No targeting	nd	No	nd	No	nd	No	nd	No	Both	A. thaliana	Plants	unknown
AT5G17280	OS09G36120	135	115	1	1	66.087	No targeting	No targeting	No	nd	No	nd	No	nd	Yes	nd	Both	none	Plants	unknown
AT5G17290	OS02G02570	337	385	8	8	74.5455	No targeting	No targeting	No	No	No	No	No	No	No	No	Both	none	Plants+Metazoa	autophagy protein 5
AT5G17460	OS01G03500	309	315	3	2	86.3492	Mitochondria	Mitochondria	Yes	No	No	No	Yes	Yes	No	No	none	none	Plants	unknown
AT5G17520	OS04G51330	415	399	9	9	83.9599	No targeting	No targeting	No	No	No	No	No	No	No	Yes	none	Both	Plants	maltose exporter-like protein
AT5G17620	OS01G64920	329	345	9	10	87.5362	No targeting	No targeting	No	No	No	No	Yes	No	Yes	No	Both	none	Plants	nuclear matrix protein 1
AT5G17990	OS03G03450	444	395	9	10	87.8481	Plastid	Plastid	Yes	No	No	No	No	No	No	Yes	none	Both	Plants+Bacteria+Metazoa	anthranilate phosphoribosyltransferase
AT5G18200	OS07G07550	351	392	3	6	75.7653	No targeting	No targeting	nd	nd	nd	nd	nd	nd	nd	nd	none	none	Plants+Bacteria+Metazoa	galactose-1-phosphate uridylyltransferase
AT5G18400	OS04G57810	269	186	7	4	74.7312	No targeting	No targeting	No	No	Yes	No	No	Yes	No	Yes	none	A. thaliana	Plants+Metazoa	cytokine induced apoptosis inhibitor 1
AT5G18410	OS03G05020	1234	1184	30	27	88.4291	No targeting	No targeting	No	nd	No	nd	No	nd	No	nd	none	none	Plants+Metazoa	cytoplasmic FMR1 interacting protein 2
AT5G19050	OS07G11060	361	285	9	8	93.3333	Plastid	No targeting	nd	No	nd	No	nd	Yes	nd	No	Both	Both	Plants+Metazoa	dolichol-phosphate mannosyltransferase
AT5G19130	OS01G48980	699	718	6	6	78.273	No targeting	No targeting	nd	No	nd	No	nd	Yes	nd	No	Both	Both	Plants+Metazoa	glycosylphosphatidylinositol anchor attachment 1 (GPAA1)
AT5G19150	OS11G17610	365	371	11	11	85.4447	Plastid	Mitochondria	No	nd	No	nd	No	nd	Yes	nd	none	Both	Plants+Bacteria+Metazoa	YjeF family protein
AT5G19540	OS08G29780	462	440	5	5	85.9091	Plastid	Plastid	No	nd	No	nd	Yes	nd	No	nd	Both	Both	Plants+Bacteria	unknown
AT5G19570	OS05G09600	137	301	1	3	34.2193	No targeting	No targeting	nd	No	nd	No	nd	No	nd	No	Both	none	Plants	unknow protein
AT5G19630	OS02G48590	228	223	2	2	90.1345	No targeting	No targeting	Yes	No	No	No	No	No	Yes	No	none	Both	Plants	unknown
AT5G19950	OS01G08280	443	424	6	6	77.8302	No targeting	No targeting	No	No	No	No	Yes	No	No	No	none	none	Plants+Metazoa	tudor domain containing 3
AT5G20170	OS12G44140	654	655	8	8	80.1527	No targeting	Nucleus	No	No	No	No	No	Yes	No	No	none	none	Plants	unknown
AT5G20935	OS07G06990	108	138	2	2	64.4928	No targeting	Plastid	nd	nd	nd	nd	nd	nd	nd	nd	Both	none	Plants	unknown
AT5G20990	OS04G56620	670	590	13	11	88.4746	No targeting	No targeting	No	No	No	No	No	No	No	No	Both	Both	Plants+Bacteria+Metazoa	molybdopterin biosynthesis MoeA protein
AT5G21070	OS01G17020	225	241	3	3	88.7967	No targeting	No targeting	No	No	No	No	Yes	No	No	No	Both	none	Plants+Bacteria	Glycosyl hydrolases family 17 protein
AT5G21910	OS03G07980	103	106	1	1	75.4717	Endo. retic.	Endo. retic.	No	No	No	No	No	No	No	Yes	none	none	Plants	unknown
AT5G22100	OS03G61790	375	377	6	6	88.8594	Mitochondria	No targeting	nd	No	nd	No	nd	Yes	nd	No	Both	Both	Plants+Metazoa	RNA terminal phosphate cyclase-like 1
AT5G22120	OS01G73470	383	263	7	5	79.4677	No targeting	No targeting	Yes	No	No	No	No	No	No	No	Both	none	Plants+Metazoa	C10orf28 protein
AT5G22130	OS03G46750	450	444	5	4	86.4865	No targeting	Endo. retic.	No	No	No	No	No	No	No	No	Both	Both	Plants+Metazoa	phosphatidylinositol glycan anchor biosynthesis, class M
AT5G22340	OS03G20640	323	315	9	9	78.0952	Plastid	No targeting	nd	No	nd	No	nd	Yes	nd	No	Both	Both	Plants	unknown
AT5G22820	OS03G47980	490	620	9	11	54.6774	No targeting	No targeting	nd	No	nd	No	nd	No	nd	No	Both	none	Plants	unknown
AT5G22875	OS04G08330	69	70	2	2	92.8571	Endo. retic.	Endo. retic.	No	No	No	No	No	No	Yes	No	Both	Both	Plants	unknown
AT5G23710	OS06G40110	230	260	1	1	61.5385	No targeting	No targeting	Yes	No	Yes	No	No	Yes	Yes	No	Both	Both	Plants+Metazoa	polymerase (RNA) III (DNA directed) polypeptide F
AT5G24350	OS12G13150	2376	2453	12	11	77.2116	No targeting	No targeting	nd	nd	nd	nd	nd	nd	nd	nd	none	Both	Plants+Metazoa	PREDICTED: similar to neuroblastoma-amplified protein
AT5G24460	OS06G49780	300	241	1	1	72.6141	Plastid	No targeting	No	No	No	No	No	Yes	No	No	Both	Both	Plants	unknown
AT5G24490	OS03G63950	308	309	5	3	79.288	No targeting	Plastid	No	No	No	No	No	No	No	Yes	none	Both	Plants+Bacteria	light repressed protein A-like protein
AT5G24500	OS06G21120	334	304	3	3	59.8684	No targeting	Plastid	nd	No	nd	No	nd	Yes	nd	Yes	none	none	Plants	unknown
AT5G24680	OS02G01710	399	415	6	6	75.6627	No targeting	No targeting	No	No	No	No	Yes	No	Yes	No	none	none	Plants+Metazoa	MGC83919 protein
AT5G25080	OS08G16880	217	207	5	5	81.1594	No targeting	No targeting	No	No	No	No	No	No	No	No	Both	Both	Plants	unknown
AT5G25500	OS11G10110	420	430	1	1	68.3721	No targeting	No targeting	No	nd	No	nd	Yes	nd	No	nd	none	none	Plants	unknown
AT5G25770	OS06G06770	360	357	12	13	88.2353	No targeting	No targeting	No	No	No	No	No	Yes	No	Yes	none	none	Plants+Bacteria	putative hydrolase
AT5G26760	OS05G04370	430	726	5	6	45.73	No targeting	No targeting	No	nd	Yes	nd	Yes	nd	Yes	nd	Both	none	Plants	contains similarity to myosin heavy chain
AT5G27710	OS07G47570	335	328	7	7	85.3659	Endo. retic.	Endo. retic.	No	nd	No	nd	Yes	nd	No	nd	Both	Both	Plants	unknown
AT5G27830	OS02G37940	300	297	4	4	78.4512	Endo. retic.	Endo. retic.	No	No	No	No	No	No	Yes	No	none	Both	Plants	unknown
AT5G29576	OS10G19920	82	82	2	2	100	Endo. retic.	Endo. retic.	nd	nd	nd	nd	nd	nd	nd	nd	none	none	Plants	unknown
AT5G30490	OS01G22500	236	264	3	5	76.5152	No targeting	No targeting	No	No	Yes	No	No	No	Yes	Yes	Both	Both	Plants+Metazoa	craniofacial development protein 1
AT5G32470	OS08G45160	575	609	7	6	79.1461	No targeting	No targeting	nd	No	nd	No	nd	No	nd	Yes	Both	Both	Plants+Bacteria	transcriptional activator, TenA family
AT5G35080	OS06G43710	282	298	8	8	74.8322	Endo. retic.	Endo. retic.	No	No	No	No	Yes	No	Yes	No	none	Both	Plants+Metazoa	Amplified in osteosarcoma
AT5G35460	OS01G40280	381	391	8	10	84.1432	No targeting	No targeting	No	No	No	No	No	No	Yes	No	none	Both	Plants+Metazoa	potential membrane protein
AT5G35520	OS02G40680	285	238	8	7	73.9496	No targeting	No targeting	nd	No	nd	No	nd	No	nd	No	Both	none	Plants	kinetochore protein
AT5G37360	OS02G57030	309	239	9	7	77.4059	Plastid	Mitochondria	No	nd	No	nd	No	nd	No	nd	Both	none	Plants	unknown
AT5G37480	OS03G53740	156	171	4	3	64.3275	No targeting	No targeting	No	No	Yes	No	No	No	No	No	none	none	Plants	unknown
AT5G38660	OS08G27010	286	271	9	9	84.1328	Plastid	Plastid	nd	No	nd	No	nd	Yes	nd	No	Both	none	Plants+Bacteria	APE1 (ACCLIMATION OF PHOTOSYNTHESIS TO ENVIRONMENT)
AT5G38890	OS02G57070	191	197	6	6	86.802	No targeting	No targeting	nd	No	nd	No	nd	Yes	nd	Yes	Both	Both	Plants+Metazoa	exosomal core protein CSL4
AT5G38900	OS03G40190	217	263	7	8	75.2852	No targeting	No targeting	nd	nd	nd	nd	nd	nd	nd	nd	none	O. sativa	Plants+Bacteria+Metazoa	DSBA oxidoreductase
AT5G39210	OS01G55800	156	151	3	3	81.457	Nucleus	No targeting	nd	No	nd	No	nd	No	nd	Yes	Both	none	Plants	CRR7 (CHLORORESPIRATORY REDUCTION 7)
AT5G39600	OS02G18090	127	144	2	2	76.3889	No targeting	No targeting	No	No	No	Yes	No	No	No	No	Both	Both	Plants	unknown
AT5G40480	OS09G39210	1919	2010	36	38	73.1343	Endo. retic.	Endo. retic.	nd	nd	nd	nd	nd	nd	nd	nd	Both	none	Plants+Metazoa	PREDICTED: similar to nucleoporin 210
AT5G40500	OS04G40670	123	125	3	3	83.2	Plastid	Plastid	No	No	No	No	No	No	No	No	Both	Both	Plants	unknown
AT5G40740	OS02G22370	741	714	13	12	85.014	No targeting	No targeting	nd	No	nd	No	nd	No	nd	No	none	none	Plants	unknown
AT5G41190	OS02G02360	602	576	5	5	81.7708	No targeting	No targeting	No	No	No	Yes	No	Yes	No	No	Both	Both	Plants+Metazoa	nin one binding protein
AT5G41850	OS05G12330	224	235	6	6	86.383	No targeting	No targeting	nd	nd	nd	nd	nd	nd	nd	nd	none	none	Plants+Bacteria+Metazoa	dienelactone hydrolase
AT5G41880	OS05G29010	407	397	13	13	77.33	No targeting	No targeting	nd	No	nd	No	nd	No	nd	No	Both	none	Plants+Metazoa	DNA primase small subunit
AT5G41960	OS04G49610	217	240	6	5	68.75	Plastid	Mitochondria	nd	No	nd	No	nd	Yes	nd	Yes	Both	none	Plants	unknown
AT5G42070	OS01G13390	164	229	3	4	56.7686	Plastid	Plastid	No	No	No	No	No	No	Yes	Yes	none	Both	Plants	CccP Conserved Cys-containing protein (IC)
AT5G42290	OS03G04080	110	115	1	1	72.1739	No targeting	No targeting	No	No	No	No	No	No	No	Yes	Both	none	Plants	transcription activator-related
AT5G42320	OS02G02710	461	435	11	11	83.4483	No targeting	No targeting	nd	No	nd	No	nd	No	nd	No	none	none	Plants+Metazoa	zinc carboxypeptidase
AT5G42370	OS02G37910	447	454	7	9	85.2423	Endo. retic.	Endo. retic.	Yes	No	No	No	No	Yes	No	No	none	Both	Plants+Bacteria+Metazoa	putative alkaline phosphatase D (APaseD)
AT5G42470	OS06G50170	382	388	13	13	81.1856	No targeting	No targeting	nd	No	nd	No	nd	Yes	nd	Yes	Both	none	Plants	putative brain and reproductive organ-expressed protein
AT5G42620	OS03G52150	841	845	15	16	89.1124	No targeting	No targeting	No	No	Yes	No	No	No	No	No	none	none	Plants+Metazoa	PREDICTED: similar to leishmanolysin-like (metallopeptidase M8 family)
AT5G42760	OS03G56370	348	345	2	2	81.1594	No targeting	No targeting	nd	nd	nd	nd	nd	nd	nd	nd	none	O. sativa	Plants+Bacteria	putative methyltransferase
AT5G42765	OS03G56320	229	241	5	6	75.1037	No targeting	Plastid	nd	nd	nd	nd	nd	nd	nd	nd	Both	none	Plants	unknown
AT5G42850	OS06G21550	134	139	2	2	83.4532	No targeting	No targeting	No	No	No	No	No	No	Yes	Yes	Both	none	Plants+Metazoa	thioredoxin domain containing 17
AT5G43260	OS02G30320	97	120	1	1	70	No targeting	Endo. retic.	No	No	No	No	No	No	No	No	none	none	Plants	stress related protein
AT5G43430	OS04G10400	251	253	5	4	94.4664	Mitochondria	Mitochondria	No	No	No	No	No	No	No	Yes	Both	none	Plants+Bacteria+Metazoa	electron transfer flavoprotein beta-subunit
AT5G44150	OS05G48940	355	426	4	4	60.0939	No targeting	No targeting	No	nd	No	nd	Yes	nd	No	nd	none	none	Plants	unknown
AT5G44710	OS05G05560	102	104	2	2	91.3462	Nucleus	Nucleus	No	No	No	No	No	Yes	No	Yes	Both	Both	Plants	unknown
AT5G45310	OS01G73110	352	330	3	3	65.1515	No targeting	Endo. retic.	No	No	No	No	No	No	No	Yes	none	none	Plants	unknown
AT5G45590	OS10G42860	173	156	4	3	75	Mitochondria	Mitochondria	No	nd	No	nd	No	nd	No	nd	O. sativa	Both	Plants	ribosomal protein L35 containing protein, expressed
AT5G45610	OS02G03590	633	722	11	12	58.8643	No targeting	No targeting	nd	No	nd	No	nd	No	nd	No	none	none	Plants	unknown
AT5G45660	OS01G52760	226	323	2	3	48.9164	Endo. retic.	Mitochondria	No	nd	No	nd	No	nd	No	nd	Both	none	Plants	unknown
AT5G46420	OS05G49130	653	644	10	9	77.3292	No targeting	Endo. retic.	No	No	No	No	No	Yes	No	Yes	Both	Both	Plants+Bacteria	16S rRNA-processing protein
AT5G46850	OS12G40500	296	289	4	4	66.09	No targeting	Endo. retic.	nd	No	nd	No	nd	No	nd	No	Both	none	Plants	unknown
AT5G47570	OS10G40410	125	125	4	4	95.2	No targeting	Mitochondria	No	No	No	No	No	Yes	No	Yes	Both	Both	Plants	unknown
AT5G47680	OS02G49360	344	403	2	3	71.9603	Nucleus	Nucleus	nd	nd	nd	nd	nd	nd	nd	nd	none	none	Plants+Metazoa	RNA (guanine-9-) methyltransferase domain containing 2
AT5G47830	OS02G06390	173	178	2	2	78.0899	No targeting	No targeting	nd	No	nd	No	nd	No	nd	No	none	none	Plants	unknown
AT5G47890	OS04G24520	97	99	3	3	91.9192	No targeting	No targeting	No	No	No	Yes	No	Yes	No	No	none	Both	Plants+Metazoa	NADH dehydrogenase
AT5G47940	OS07G38160	749	1099	3	3	47.7707	No targeting	No targeting	nd	No	nd	No	nd	Yes	nd	Yes	A. thaliana	none	Plants	unknown
AT5G48020	OS02G48630	355	358	7	7	91.0615	No targeting	No targeting	No	No	No	No	No	No	No	No	none	none	Plants+Bacteria+Metazoa	oxidoreductase iron/ascorbate family
AT5G48240	OS11G16480	309	310	8	8	73.2258	Nucleus	Plastid	No	No	Yes	Yes	Yes	No	No	Yes	none	none	Plants	transposon protein, putative, unclassified, expressed
AT5G48340	OS01G67170	510	509	3	3	76.6208	Nucleus	No targeting	No	No	No	No	No	No	Yes	Yes	Both	none	Plants	unknown
AT5G48470	OS11G23790	397	382	9	9	87.6963	No targeting	Plastid	nd	No	nd	No	nd	Yes	nd	No	Both	Both	Plants	unknown
AT5G48840	OS03G63490	310	313	4	4	85.9425	No targeting	No targeting	nd	No	nd	No	nd	Yes	nd	No	Both	Both	Plants+Bacteria+Metazoa	pantoate--beta-alanine ligase
AT5G49010	OS05G05150	220	228	6	6	80.7018	No targeting	No targeting	Yes	nd	Yes	nd	No	nd	Yes	nd	Both	Both	Plants+Metazoa	PREDICTED: similar to SLD5
AT5G49015	OS04G44070	84	118	2	2	51.6949	No targeting	No targeting	Yes	No	No	No	No	No	Yes	No	none	none	Plants	unknown
AT5G49150	OS09G25650	896	1120	12	15	60.1786	No targeting	Endo. retic.	nd	nd	nd	nd	nd	nd	nd	nd	none	none	Plants	proprotein convertase, P
AT5G49530	OS08G16780	689	521	13	11	68.906	No targeting	No targeting	No	No	Yes	Yes	No	No	No	Yes	Both	Both	Plants+Metazoa	PREDICTED: similar to RNA polymerase III 80 kDa subunit RPC5
AT5G49550	OS02G09780	127	121	2	2	87.6033	No targeting	No targeting	No	No	No	No	No	No	No	Yes	Both	Both	Plants	phytoene dehydrogenase-like protein
AT5G49570	OS07G31460	721	727	17	16	84.044	No targeting	No targeting	No	No	No	No	No	Yes	No	Yes	Both	Both	Plants+Bacteria+Metazoa	N-glycanase 1
AT5G49800	OS11G14070	242	270	4	3	78.8889	No targeting	No targeting	nd	No	nd	No	nd	No	nd	Yes	none	none	Plants	unknown
AT5G50110	OS06G13170	208	289	6	8	63.3218	No targeting	Plastid	No	No	No	No	No	No	No	Yes	Both	Both	Plants+Bacteria	methyltransferase GidB
AT5G50340	OS06G05820	491	619	15	15	70.1131	No targeting	Plastid	No	No	No	No	No	No	Yes	Yes	Both	Both	Plants+Bacteria+Metazoa	DNA repair protein RadA
AT5G50375	OS11G19700	280	326	8	9	80.6748	No targeting	No targeting	No	No	No	No	No	Yes	No	No	Both	Both	Plants	cyclopropyl isomerase-like protein
AT5G50930	OS04G32600	242	137	6	4	89.0511	Mitochondria	No targeting	nd	nd	nd	nd	nd	nd	nd	nd	Both	none	Plants	unknown
AT5G51020	OS11G32160	269	275	9	9	89.0909	No targeting	No targeting	nd	No	nd	No	nd	No	nd	No	none	none	Plants+Bacteria	unknown
AT5G51040	OS11G32480	188	186	5	4	86.0215	Mitochondria	Mitochondria	nd	No	nd	No	nd	Yes	nd	No	Both	Both	Plants	TPR repeat region family protein, expressed
AT5G51170	OS02G43480	285	281	6	6	81.1388	No targeting	No targeting	No	No	No	No	No	No	No	Yes	Both	Both	Plants+Metazoa	Chromosome 16 open reading frame 57
AT5G51220	OS07G30790	281	302	7	7	77.4834	Mitochondria	Mitochondria	No	No	Yes	No	Yes	No	Yes	No	Both	Both	Plants+Bacteria+Metazoa	Ubiquinol-cytochrome C chaperone
AT5G51430	OS06G45830	836	866	10	10	89.6074	No targeting	No targeting	No	No	No	No	No	No	No	No	Both	Both	Plants+Metazoa	component of oligomeric golgi complex 7
AT5G51510	OS10G36480	170	292	6	7	45.8904	No targeting	No targeting	No	No	No	No	No	No	No	No	none	none	Plants	unknown
AT5G51700	OS02G33180	204	287	5	7	57.4913	Endo. retic.	No targeting	No	No	No	No	No	No	No	No	none	none	Plants+Metazoa	CORD and CS domain protein
AT5G51720	OS07G28400	108	109	2	2	81.6514	No targeting	Plastid	No	No	No	No	Yes	Yes	No	Yes	none	none	Plants+Metazoa	CDGSH iron sulfur domain 1
AT5G51880	OS03G02730	227	256	4	4	75.3906	No targeting	No targeting	nd	nd	nd	nd	nd	nd	nd	nd	Both	none	Plants+Bacteria+Metazoa	uncharacterized iron-regulated protein
AT5G51960	OS11G03920	103	104	2	2	82.6923	No targeting	Mitochondria	No	No	No	No	No	No	Yes	Yes	Both	none	Plants	unknown
AT5G52180	OS06G03820	458	393	1	1	66.9211	Endo. retic.	Endo. retic.	No	nd	No	nd	No	nd	No	nd	none	none	Plants	unknown
AT5G52220	OS09G12780	123	106	2	3	72.6415	No targeting	No targeting	nd	nd	nd	nd	nd	nd	nd	nd	Both	none	Plants	unknown
AT5G52290	OS02G42910	1569	1709	7	10	57.6946	No targeting	No targeting	nd	nd	nd	nd	nd	nd	nd	nd	none	none	Plants	unknown
AT5G52800	OS07G28470	506	612	11	14	66.8301	No targeting	No targeting	No	nd	No	nd	No	nd	No	nd	none	none	Plants+Metazoa	coiled-coil domain containing 111
AT5G52910	OS05G11980	1141	1226	17	19	69.9021	No targeting	Nucleus	nd	No	nd	Yes	nd	Yes	nd	Yes	Both	Both	Plants+Metazoa	PREDICTED: similar to XTimeless1, partial
AT5G52950	OS01G12250	945	850	3	3	65.8824	No targeting	No targeting	nd	nd	nd	nd	nd	nd	nd	nd	A. thaliana	none	Plants	unknown
AT5G52960	OS05G49410	170	156	2	2	83.3333	Plastid	Endo. retic.	No	No	No	No	Yes	No	Yes	Yes	Both	none	Plants+Bacteria	unknown
AT5G52970	OS07G34950	223	125	6	4	85.6	Plastid	No targeting	nd	No	nd	No	nd	No	nd	Yes	Both	Both	Plants+Bacteria	Uncharacterized membrane protein
AT5G52980	OS02G13200	222	199	4	4	86.9347	No targeting	Plastid	No	No	No	No	No	No	No	No	Both	none	Plants	unknown
AT5G53310	OS01G43360	210	222	4	4	79.7297	No targeting	No targeting	No	nd	No	nd	No	nd	No	nd	Both	Both	Plants	putative myosin heavy chain-related
AT5G53330	OS06G06530	221	231	5	5	70.5628	No targeting	No targeting	nd	No	nd	No	nd	Yes	nd	No	Both	none	Plants	proline-rich cell wall protein-like
AT5G54080	OS06G01360	461	399	9	9	86.9674	No targeting	No targeting	No	No	No	No	No	No	Yes	Yes	Both	none	Plants+Bacteria+Metazoa	homogentisate 1,2-dioxygenase
AT5G54850	OS07G33650	202	183	1	1	69.9454	No targeting	No targeting	No	No	No	No	No	Yes	Yes	No	none	none	Plants	unknown
AT5G55500	OS08G39380	534	770	3	6	55.4545	Endo. retic.	Nucleus	No	nd	No	nd	No	nd	Yes	nd	Both	none	Plants	beta 1,2-xylosyltransferase
AT5G55570	OS01G55670	143	147	4	4	69.3878	Plastid	No targeting	nd	nd	nd	nd	nd	nd	nd	nd	Both	Both	Plants	unknown
AT5G55960	OS06G19390	648	648	2	2	83.642	No targeting	No targeting	No	nd	No	nd	No	nd	No	nd	none	none	Plants+Metazoa	PREDICTED: similar to CG2698-PA
AT5G56090	OS08G38720	457	482	7	7	86.722	No targeting	Mitochondria	No	No	Yes	No	No	No	No	No	Both	Both	Plants+Bacteria+Metazoa	cytochrome oxidase assembly
AT5G56740	OS09G17850	467	466	10	9	79.1845	No targeting	No targeting	No	No	No	Yes	No	No	Yes	No	Both	Both	Plants+Metazoa	histone aminotransferase 1
AT5G57230	OS06G28740	160	160	6	6	93.75	No targeting	No targeting	No	No	No	No	No	Yes	No	Yes	Both	none	Plants	unknown
AT5G57460	OS08G14620	646	641	1	1	86.2715	No targeting	Plastid	No	No	No	No	No	Yes	Yes	Yes	Both	none	Plants	unknown
AT5G57510	OS08G34800	130	164	1	1	58.5366	No targeting	No targeting	nd	No	nd	No	nd	No	nd	No	none	none	Plants	unknown
AT5G57655	OS07G47290	287	479	7	20	54.2797	Endo. retic.	Endo. retic.	Yes	No	No	No	No	No	No	Yes	Both	none	Plants+Bacteria+Metazoa	xylose isomerase
AT5G57700	OS07G33220	352	824	8	18	33.3738	No targeting	No targeting	Yes	nd	No	nd	No	nd	Yes	nd	none	none	Plants+Bacteria+Metazoa	putative cytoplasmic protein
AT5G57880	OS08G44180	385	318	10	8	74.8428	No targeting	Plastid	nd	nd	nd	nd	nd	nd	nd	nd	Both	none	Plants	unknown
AT5G57950	OS09G25310	227	213	5	5	85.9155	No targeting	No targeting	No	No	No	No	No	No	Yes	No	none	Both	Plants+Metazoa	26S proteasome non-ATPase regulatory subunit 9, putative
AT5G58005	OS08G34270	116	123	3	3	83.7398	No targeting	No targeting	nd	nd	nd	nd	nd	nd	nd	nd	none	none	Plants	unknown
AT5G58020	OS06G08490	354	350	1	1	79.1429	No targeting	No targeting	Yes	No	No	Yes	No	No	No	Yes	Both	none	Plants+Metazoa	chromosome 20 open reading frame 43
AT5G58220	OS03G27320	324	309	4	6	84.1424	No targeting	No targeting	nd	Yes	nd	No	nd	No	nd	Yes	Both	none	Plants+Bacteria+Metazoa	putative periplasmic or exported protein
AT5G58250	OS03G21370	211	145	3	3	80.6897	Plastid	No targeting	No	No	No	No	Yes	No	Yes	No	none	Both	Plants+Bacteria	Ycf54-like protein dbj|BAA16792.1
AT5G58260	OS01G66000	209	211	4	4	83.8863	Plastid	No targeting	nd	nd	nd	nd	nd	nd	nd	nd	none	none	Plants+Bacteria	NADH dehydrogenase I subunit N
AT5G58575	OS05G28370	181	130	3	3	74.6154	No targeting	No targeting	No	No	No	No	Yes	No	No	No	none	none	Plants	unknown
AT5G58920	OS01G26020	162	149	2	3	90.604	No targeting	No targeting	No	No	No	No	No	Yes	Yes	No	Both	none	Plants	unknown
AT5G59440	OS07G44630	263	253	4	6	85.3755	No targeting	No targeting	No	No	No	No	No	No	Yes	Yes	Both	Both	Plants+Bacteria+Metazoa	thymidylate kinase
AT5G59460	OS01G05130	172	200	5	5	69.5	Mitochondria	No targeting	No	No	No	Yes	No	Yes	Yes	No	Both	none	Plants	scarecrow-like transcription factor 11 (SCL11)
AT5G59960	OS01G05830	359	358	11	11	86.8715	No targeting	No targeting	No	No	No	No	No	No	No	Yes	none	none	Plants	unknown
AT5G60340	OS07G22950	337	197	6	4	75.6345	No targeting	No targeting	No	No	Yes	Yes	Yes	Yes	No	No	O. sativa	Both	Plants+Bacteria+Metazoa	MaoC domain protein dehydratase
AT5G60540	OS02G03740	255	255	6	7	86.2745	No targeting	No targeting	Yes	No	No	No	No	No	No	No	none	Both	Plants+Bacteria+Metazoa	SNO glutamine amidotransferase
AT5G60600	OS02G39160	741	744	19	19	95.0269	Plastid	Plastid	Yes	No	No	No	No	No	No	No	none	Both	Plants+Bacteria	4-hydroxy-3-methylbut-2-en-1-yl diphosphate synthase
AT5G61820	OS08G42590	475	424	4	4	82.3113	Endo. retic.	Endo. retic.	No	Yes	No	No	No	No	No	No	none	none	Plants	putative MtN19
AT5G61850	OS04G51000	420	389	3	3	78.6632	Nucleus	Nucleus	nd	Yes	nd	No	nd	Yes	nd	Yes	none	none	Plants	LEAFY protein
AT5G61970	OS08G23360	605	692	13	19	74.1329	No targeting	No targeting	No	nd	No	nd	No	nd	No	nd	Both	Both	Plants+Metazoa	likely ortholog of H. sapiens signal recognition particle 68kDa (SRP68)
AT5G62790	OS01G01710	477	500	12	13	89	Plastid	No targeting	No	No	No	No	No	No	No	No	none	Both	Plants+Bacteria	1-deoxy-D-xylulose 5-phosphate reductoisomerase
AT5G63000	OS01G16510	201	235	5	5	75.7447	No targeting	No targeting	No	No	No	No	No	No	Yes	Yes	none	Both	Plants	unknown
AT5G63135	OS02G38030	99	96	2	2	84.375	No targeting	No targeting	nd	No	nd	No	nd	No	nd	Yes	Both	none	Plants	unknown
AT5G63220	OS01G07100	324	319	12	12	81.8182	No targeting	Mitochondria	No	No	No	No	No	Yes	No	No	none	none	Plants+Metazoa	PREDICTED: similar to CG9853-PA
AT5G63890	OS01G13190	452	473	11	13	90.4863	No targeting	No targeting	nd	No	nd	No	nd	No	nd	No	none	Both	Plants+Bacteria+Metazoa	histidinol dehydrogenase
AT5G63905	OS12G32580	76	131	3	5	48.0916	No targeting	No targeting	Yes	No	No	No	No	Yes	No	No	none	none	Plants	unknown
AT5G63910	OS04G59630	500	167	5	1	79.6407	Endo. retic.	Endo. retic.	nd	nd	nd	nd	nd	nd	nd	nd	Both	none	Plants+Metazoa	prenylcysteine oxidase 1
AT5G64150	OS12G41830	377	353	3	3	80.7365	Mitochondria	No targeting	No	nd	No	nd	Yes	nd	No	nd	A. thaliana	Both	Plants+Bacteria+Metazoa	putative protein methyltransferase
AT5G64250	OS08G37870	293	289	4	6	76.4706	No targeting	No targeting	nd	No	nd	No	nd	No	nd	No	Both	Both	Plants+Bacteria+Metazoa	2-nitropropane dioxygenase, NPD
AT5G64420	OS02G04270	1306	1305	8	8	77.5479	Nucleus	No targeting	Yes	No	Yes	Yes	No	No	No	Yes	none	none	Plants+Metazoa	putative DNA polymerase V
AT5G64816	OS03G08710	130	125	1	1	98.4	No targeting	No targeting	No	nd	Yes	nd	No	nd	Yes	nd	none	Both	Plants	unknown
AT5G65250	OS08G37820	300	299	3	6	66.5552	Plastid	No targeting	No	nd	No	nd	No	nd	Yes	nd	Both	A. thaliana	Plants	unknown
AT5G65540	OS03G58780	605	553	6	4	60.217	No targeting	No targeting	nd	No	nd	No	nd	Yes	nd	No	none	none	Plants	unknow protein
AT5G65740	OS03G51680	216	308	7	10	58.1169	No targeting	No targeting	No	No	No	No	No	Yes	Yes	Yes	Both	none	Plants+Metazoa	Fanconi anemia, complementation group L
AT5G65960	OS04G49530	393	418	6	6	77.0335	No targeting	No targeting	No	No	No	No	No	Yes	Yes	No	Both	none	Plants	unknown
AT5G66090	OS09G36990	210	194	5	5	89.1753	Plastid	Plastid	No	No	No	No	Yes	No	Yes	No	Both	none	Plants	unknown
AT5G66120	OS09G36800	338	443	7	8	72.6862	No targeting	Plastid	No	nd	No	nd	Yes	nd	Yes	nd	Both	Both	Plants+Bacteria+Metazoa	3-dehydroquinate synthase
AT5G66290	OS03G51700	202	212	6	5	84.434	No targeting	No targeting	nd	No	nd	No	nd	Yes	nd	Yes	none	none	Plants	unknown
AT5G66420	OS06G27800	655	743	8	9	79.9462	No targeting	No targeting	No	No	No	No	No	No	Yes	No	Both	none	Plants+Bacteria+Metazoa	transcriptional regulator
AT5G66680	OS07G10830	437	439	13	13	93.6219	Endo. retic.	Endo. retic.	No	nd	Yes	nd	No	nd	No	nd	Both	none	Plants+Metazoa	dolichyl-diphosphooligosaccharide-protein glycosyltransferase
AT5G66780	OS03G51350	121	173	3	3	56.0694	No targeting	No targeting	No	nd	No	nd	No	nd	No	nd	none	none	Plants	unknown
AT5G66810	OS10G24070	750	700	11	12	82.8571	No targeting	Nucleus	nd	nd	nd	nd	nd	nd	nd	nd	Both	none	Plants	unknown
AT5G66820	OS03G08740	519	1308	2	4	27.1407	No targeting	Endo. retic.	No	No	No	No	No	No	No	No	none	none	Plants	unknown
